# Supplementary material for: Optimization of Covalent MKK7 Inhibitors via Crude Nanomole-Scale Libraries
Source: J Med Chem. 2022 Jul 30;65(15):10341–56. doi: 10.1021/acs.jmedchem.1c02206 (PMC9376956; doi:10.1021/acs.jmedchem.1c02206)
Supplement: Supplementary file 2 — jm1c02206_si_002.csv [file jm1c02206_si_002.csv]

Name	SMILES	in vitro IC50 (nM)	cellular EC50 (nM)
1	NC1=C2C(N([C@@H]3CCCN(C(C=C)=O)C3)N=C2C#C)=NC=N1	30	>10000
1a	OC1=C(N2N=NC(C3=NN([C@@H]4CCCN(C(C=C)=O)C4)C5=NC=NC(N)=C53)=C2)C=C(Br)C=C1		>900
1b	FC(C1=CC=C(Cl)C=C1)(F)CN2N=NC(C3=NN([C@@H]4CCCN(C(C=C)=O)C4)C5=NC=NC(N)=C53)=C2	3	380
1c	FC1=C(CO)C=CC(N2N=NC(C3=NN([C@@H]4CCCN(C(C=C)=O)C4)C5=NC=NC(N)=C53)=C2)=C1
1d	OC1=C(N2N=NC(C3=NN([C@@H]4CCCN(C(C=C)=O)C4)C5=NC=NC(N)=C53)=C2)C=CC(Cl)=C1		1093
1e	O[C@H](C1=CC=C(Br)C=C1)CN2N=NC(C3=NN([C@@H]4CCCN(C(C=C)=O)C4)C5=NC=NC(N)=C53)=C2		>500
1f	BrC1=CC=C(N2N=NC(C3=NN([C@@H]4CCCN(C(C=C)=O)C4)C5=NC=NC(N)=C53)=C2)C=C1
1h	NC1=C2C(N([C@@H]3CCCN(C(C=C)=O)C3)N=C2C4=CN(CCC5=CC=CC=C5)N=N4)=NC=N1
1i	COC1=CC=C(N2N=NC(C3=NN([C@@H]4CCCN(C(C=C)=O)C4)C5=NC=NC(N)=C53)=C2)C=C1
1j	O=C(OC)C1=CC=C(N2N=NC(C3=NN([C@@H]4CCCN(C(C=C)=O)C4)C5=NC=NC(N)=C53)=C2)C=C1
1k	NC1=C2C(N([C@@H]3CCCN(C(C=C)=O)C3)N=C2C4=CN(CC(F)(F)C5=CC=CC=C5)N=N4)=NC=N1	4	265
2	O=C(C=C)NC1=CC(C(NCC#C)=O)=CC(C2=NNC3=C2C=CC=C3)=C1	0.6	<100
2a	[H][C@]1(N(N=N2)C=C2CNC(C3=CC(C4=NNC5=C4C=CC=C5)=CC(NC(C=C)=O)=C3)=O)[C@H](OC)CCCC1	30	>10000
2b	CC1=CC=CC=C1N(N=N2)C=C2CNC(C3=CC(C4=NNC5=C4C=CC=C5)=CC(NC(C=C)=O)=C3)=O		<3000
2c	O=C(C=C)NC1=CC(C(NCC2=CN(C3CCC3)N=N2)=O)=CC(C4=NNC5=C4C=CC=C5)=C1		>5000
2d	COCCN(N=N1)C=C1CNC(C2=CC(C3=NNC4=C3C=CC=C4)=CC(NC(C=C)=O)=C2)=O
2e	ClC1=C(C=CC(N(N=N2)C=C2CNC(C3=CC(C4=NNC5=C4C=CC=C5)=CC(NC(C=C)=O)=C3)=O)=C1)F
