# Supplementary material for: Optimization of Covalent MKK7 Inhibitors via Crude Nanomole-Scale Libraries
Source: J Med Chem. 2022 Jul 30;65(15):10341–56. doi: 10.1021/acs.jmedchem.1c02206 (PMC9376956; doi:10.1021/acs.jmedchem.1c02206)
Supplement: Supplementary file 3 — jm1c02206_si_003.xls [file jm1c02206_si_003.xls]

## Sheet: Supp. Dataset 1
Supp. Dataset 1. 448 azides used in this study
ID	Formula	MW	Smile	Name
EN300-261165	C11H14N4	202.26	[N-]=[N+]=NC1CCN(CC=2C=CC=CC2)C1	3-azido-1-benzylpyrrolidine
EN300-303862	C7H8N4	148.17	NCC=1C=CC=C(N=[N+]=[N-])C1	(3-azidophenyl)methanamine
EN300-311016	C8H8BrN3	226.08	C[C@H](N=[N+]=[N-])C=1C=CC=CC1Br	1-[(1S)-1-azidoethyl]-2-bromobenzene
EN300-257845	C8H13N3	151.21	[N-]=[N+]=NCC1CCC2CC2C1	3-(azidomethyl)bicyclo[4.1.0]heptane
EN300-257841	C7H11N3	137.19	[N-]=[N+]=NCC1CC2CC2C1	3-(azidomethyl)bicyclo[3.1.0]hexane
EN300-303600	C4H8N4O2	144.13	CC(C)(CN=[N+]=[N-])[N+](=O)[O-]	1-azido-2-methyl-2-nitropropane
EN300-279660	C6H3N5	145.12	[N-]=[N+]=NC=1N=CC=CC1C#N	2-azidopyridine-3-carbonitrile
EN300-268108	C11H7N7	237.23	[N-]=[N+]=NC=1N=CN=C2N(N=CC12)C=3C=CC=CC3	4-azido-1-phenyl-1H-pyrazolo[3,4-d]pyrimidine
EN300-266533	C8H7N5	173.18	CC1=NC=2C=CC(N=[N+]=[N-])=CC2N1	6-azido-2-methyl-1H-1,3-benzodiazole
EN300-173122	C4H2BrN5	200.00	BrC=1C=NC(N=[N+]=[N-])=NC1	2-azido-5-bromopyrimidine
EN300-277224	C6H6N4	134.14	CC=1C=CC=NC1N=[N+]=[N-]	2-azido-3-methylpyridine
EN300-321295	C8H7N3O2	177.16	OC(=O)C=1C=CC=CC1CN=[N+]=[N-]	2-(azidomethyl)benzoic acid
EN300-301656	C12H18N8O	290.33	[N-]=[N+]=NC=1N=C(N=C(N1)N2CCOCC2)N3CCCCC3	2-azido-4-(morpholin-4-yl)-6-(piperidin-1-yl)-1,3,5-triazine
EN300-279795	C5H3ClN4	154.56	ClC=1C=CC(N=[N+]=[N-])=NC1	2-azido-5-chloropyridine
EN300-305116	C6H6N4O3	182.14	CCOC(=O)C1=COC(N=[N+]=[N-])=N1	ethyl 2-azido-1,3-oxazole-4-carboxylate
EN300-302194	C15H12N6	276.30	[N-]=[N+]=NC=1N=C(NCC=2C=CC=CC2)C=3C=CC=CC3N1	2-azido-N-benzylquinazolin-4-amine
EN300-298087	C14H10N4OS	282.33	[N-]=[N+]=NC=1C=CC(C#N)=C(C1)S(=O)CC=2C=CC=CC2	4-azido-2-phenylmethanesulfinylbenzonitrile
EN300-221634	C3H9ClN4	136.58	Cl.C[C@H](N)CN=[N+]=[N-]	(2S)-1-azidopropan-2-amine hydrochloride
EN300-76979	C7H6BrN3	212.05	CC=1C=C(N=[N+]=[N-])C=CC1Br	4-azido-1-bromo-2-methylbenzene
EN300-286080	C8H8BrN3	226.08	C[C@@H](N=[N+]=[N-])C=1C=CC=CC1Br	1-[(1R)-1-azidoethyl]-2-bromobenzene
EN300-263940	C6H6N4	134.14	NC=1C=CC(N=[N+]=[N-])=CC1	4-azidoaniline
EN300-226360	C8H8ClN3	181.63	C[C@@H](N=[N+]=[N-])C=1C=CC=CC1Cl	1-[(1R)-1-azidoethyl]-2-chlorobenzene
EN300-266055	C5H7N5	137.15	CC1=NNC(C)=C1N=[N+]=[N-]	4-azido-3,5-dimethyl-1H-pyrazole
EN300-309041	C10H18N4O3	242.28	CC(C)(C)OC(=O)N1CCC(O)(CN=[N+]=[N-])C1	tert-butyl 3-(azidomethyl)-3-hydroxypyrrolidine-1-carboxylate
EN300-306233	C9H11N3O2	193.21	COC=1C=CC=CC1[C@@H](O)CN=[N+]=[N-]	(1R)-2-azido-1-(2-methoxyphenyl)ethan-1-ol
EN300-256035	C8H12N4	164.21	[N-]=[N+]=NCC1(CCCCC1)C#N	1-(azidomethyl)cyclohexane-1-carbonitrile
EN300-254502	C5H7N3O2	141.13	COC(=O)C1(CC1)N=[N+]=[N-]	methyl 1-azidocyclopropane-1-carboxylate
EN300-207149	C7H7N3O	149.15	COC=1C=CC=C(N=[N+]=[N-])C1	1-azido-3-methoxybenzene
EN300-139483	C5H9N3	111.15	CCC(=C)CN=[N+]=[N-]	2-(azidomethyl)but-1-ene
EN300-266176	C9H10FN3	179.20	CC[C@@H](N=[N+]=[N-])C=1C=CC=CC1F	1-[(1R)-1-azidopropyl]-2-fluorobenzene
EN300-62412	C10H18N4O2	226.28	CC(C)(C)OC(=O)N1CCC(CC1)N=[N+]=[N-]	tert-butyl 4-azidopiperidine-1-carboxylate
EN300-264179	C9H10FN3	179.20	CC[C@H](N=[N+]=[N-])C=1C=CC=CC1F	1-[(1S)-1-azidopropyl]-2-fluorobenzene
EN300-66144	C8H9N3O	163.18	COC=1C=CC(CN=[N+]=[N-])=CC1	1-(azidomethyl)-4-methoxybenzene
EN300-193251	C7H9ClN4	184.63	Cl.NCC=1C=CC(N=[N+]=[N-])=CC1	(4-azidophenyl)methanamine hydrochloride
EN300-114408	C7H5N5	159.15	[N-]=[N+]=NC=1C=CC=2N=CNC2C1	6-azido-1H-1,3-benzodiazole
EN300-258565	C11H10N4O	214.23	[N-]=[N+]=NCCN1C=CC=2C=CC=CC2C1=O	2-(2-azidoethyl)-1,2-dihydroisoquinolin-1-one
EN300-243675	C4H9ClN4	148.60	Cl.[N-]=[N+]=NCC1CNC1	3-(azidomethyl)azetidine hydrochloride
EN300-279694	C7H3ClN4	178.58	ClC=1C=CC(N=[N+]=[N-])=C(C#N)C1	2-azido-5-chlorobenzonitrile
EN300-255766	C3H4N6	124.11	CN1N=NC=C1N=[N+]=[N-]	5-azido-1-methyl-1H-1,2,3-triazole
EN300-253557	C6H6N4O3	182.14	COC(=O)C1=COC(CN=[N+]=[N-])=N1	methyl 2-(azidomethyl)-1,3-oxazole-4-carboxylate
EN300-261852	C5H11ClN4	162.62	Cl.[N-]=[N+]=NC1CCNCC1	4-azidopiperidine hydrochloride
EN300-243694	C5H3N5O2	165.11	[O-][N+](=O)C=1C=CC(N=[N+]=[N-])=NC1	2-azido-5-nitropyridine
EN300-254232	C6H6N4O2S	198.20	COC(=O)C1=CSC(CN=[N+]=[N-])=N1	methyl 2-(azidomethyl)-1,3-thiazole-4-carboxylate
EN300-253797	C6H4N4O3	180.12	OC=1C=CC(N=[N+]=[N-])=C(C1)[N+](=O)[O-]	4-azido-3-nitrophenol
EN300-225721	C10H9F2N3	209.20	FC=1C=C(F)C=2CCC[C@H](N=[N+]=[N-])C2C1	(1S)-1-azido-5,7-difluoro-1,2,3,4-tetrahydronaphthalene
EN300-255773	C4H4N4O	124.10	[N-]=[N+]=NCC1=CC=NO1	5-(azidomethyl)-1,2-oxazole
EN300-64226	C10H18N4O2	226.28	CC(C)(C)OC(=O)N1CCCC1CN=[N+]=[N-]	tert-butyl 2-(azidomethyl)pyrrolidine-1-carboxylate
EN300-73785	C5H12N4	128.18	CN(C)CCCN=[N+]=[N-]	(3-azidopropyl)dimethylamine
EN300-254888	C4H6N4O	126.12	NC(=O)C1(CC1)N=[N+]=[N-]	1-azidocyclopropane-1-carboxamide
EN300-62370	C11H20N4O3	256.31	CC(C)(C)OC(=O)N1CCC(O)(CN=[N+]=[N-])CC1	tert-butyl 4-(azidomethyl)-4-hydroxypiperidine-1-carboxylate
EN300-255965	C7H8N4	148.17	C[C@H](N=[N+]=[N-])C=1C=CC=NC1	3-[(1S)-1-azidoethyl]pyridine
EN300-246057	C4H5N5	123.12	CN1C=C(N=[N+]=[N-])C=N1	4-azido-1-methyl-1H-pyrazole
EN300-255989	C6H8N4	136.16	[N-]=[N+]=NCC1(CC#N)CC1	2-[1-(azidomethyl)cyclopropyl]acetonitrile
EN300-254808	C4H5N5	123.12	CN1N=CC=C1N=[N+]=[N-]	5-azido-1-methyl-1H-pyrazole
EN300-225722	C10H9F2N3	209.20	FC=1C=C(F)C=2CCC[C@@H](N=[N+]=[N-])C2C1	(1R)-1-azido-5,7-difluoro-1,2,3,4-tetrahydronaphthalene
EN300-226356	C8H7BrFN3	244.07	C[C@@H](N=[N+]=[N-])C=1C=CC(F)=C(Br)C1	4-[(1R)-1-azidoethyl]-2-bromo-1-fluorobenzene
EN300-256581	C8H10N4	162.20	CC[C@H](N=[N+]=[N-])C=1C=CC=CN1	2-[(1S)-1-azidopropyl]pyridine
EN300-226015	C8H7ClFN3	199.62	C[C@@H](N=[N+]=[N-])C=1C=CC(F)=CC1Cl	1-[(1R)-1-azidoethyl]-2-chloro-4-fluorobenzene
EN300-244583	C7H8N4	148.17	[N-]=[N+]=NCCC=1C=CC=CN1	2-(2-azidoethyl)pyridine
EN300-252412	C8H9N3	147.18	CCC=1C=CC=CC1N=[N+]=[N-]	1-azido-2-ethylbenzene
EN300-60456	C6H4IN3	245.02	IC=1C=CC=C(N=[N+]=[N-])C1	1-azido-3-iodobenzene
EN300-257940	C7H6FN3O	167.14	OCC=1C=CC(N=[N+]=[N-])=CC1F	(4-azido-2-fluorophenyl)methanol
EN300-249614	C7H5Cl2N3	202.04	ClC=1C=CC(CN=[N+]=[N-])=C(Cl)C1	1-(azidomethyl)-2,4-dichlorobenzene
EN300-114149	C5H4BrN3S	218.08	BrC1=CC=C(CN=[N+]=[N-])S1	2-(azidomethyl)-5-bromothiophene
EN300-108329	C3H5N3O2	115.09	OC(=O)CCN=[N+]=[N-]	3-azidopropanoic acid
EN300-116783	C8H7N5	173.18	[N-]=[N+]=NCC1=CN2C=CC=CC2=N1	2-(azidomethyl)imidazo[1,2-a]pyridine
EN300-254265	C4H5N3O2	127.10	OC(=O)C1(CC1)N=[N+]=[N-]	1-azidocyclopropane-1-carboxylic acid
EN300-312351	C5H11ClN4O	178.62	Cl.[N-]=[N+]=NCC1CNCCO1	2-(azidomethyl)morpholine hydrochloride
EN300-257496	C6H11N3O2	157.17	CC(C)(C)C(=O)OCN=[N+]=[N-]	azidomethyl 2,2-dimethylpropanoate
EN300-255287	C5H9N3O2	143.15	CCOC(=O)C(C)N=[N+]=[N-]	ethyl 2-azidopropanoate
EN300-307489	C4H5F2N3O2	165.10	CCOC(=O)C(F)(F)N=[N+]=[N-]	ethyl 2-azido-2,2-difluoroacetate
EN300-74781	C6H4ClN3	153.57	ClC=1C=CC=CC1N=[N+]=[N-]	1-azido-2-chlorobenzene
EN300-71704	C7H4F3N3	187.13	FC(F)(F)C=1C=CC=CC1N=[N+]=[N-]	1-azido-2-(trifluoromethyl)benzene
EN300-266335	C8H15N3O	169.23	CC(C)(C)O[C@H]1C[C@@H](C1)N=[N+]=[N-]	(1r,3r)-1-azido-3-(tert-butoxy)cyclobutane
EN300-271941	C7H6ClN3	167.60	CC=1C=C(Cl)C=CC1N=[N+]=[N-]	1-azido-4-chloro-2-methylbenzene
EN300-371147	C15H20N4O2	288.35	CC(C)(C)OC(=O)N1C=2C=CC=CC2C(N=[N+]=[N-])C1(C)C	tert-butyl 3-azido-2,2-dimethyl-2,3-dihydro-1H-indole-1-carboxylate
EN300-222853	C5H4N4	120.11	[N-]=[N+]=NC=1C=CC=CN1	2-azidopyridine
EN300-54801	C3H7N3O3S	165.17	CS(=O)(=O)OCCN=[N+]=[N-]	2-azidoethyl methanesulfonate
EN300-51476	C6H4ClN3	153.57	ClC=1C=CC=C(N=[N+]=[N-])C1	1-azido-3-chlorobenzene
EN300-102102	C2H7ClN4	122.56	Cl.NCCN=[N+]=[N-]	2-azidoethan-1-amine hydrochloride
EN300-85102	C6H4FN3	137.12	FC=1C=CC(N=[N+]=[N-])=CC1	1-azido-4-fluorobenzene
EN300-207148	C8H7N3O2	177.16	COC(=O)C=1C=CC(N=[N+]=[N-])=CC1	methyl 4-azidobenzoate
EN300-207145	C7H5N3O2	163.14	OC(=O)C=1C=CC(N=[N+]=[N-])=CC1	4-azidobenzoic acid
EN300-70378	C10H8N4	184.20	[N-]=[N+]=NCC=1C=CC=2N=CC=CC2C1	6-(azidomethyl)quinoline
EN300-207144	C7H4F3N3	187.13	FC(F)(F)C=1C=CC(N=[N+]=[N-])=CC1	1-azido-4-(trifluoromethyl)benzene
EN300-207142	C7H5N3O2	163.14	OC(=O)C=1C=CC=C(N=[N+]=[N-])C1	3-azidobenzoic acid
EN300-304253	C5H10N4	126.16	[N-]=[N+]=NCC1CCCN1	2-(azidomethyl)pyrrolidine
EN300-207152	C7H5N3O2	163.14	OC(=O)C=1C=CC=CC1N=[N+]=[N-]	2-azidobenzoic acid
EN300-247402	C5H7N5	137.15	CC=1C=C(N=[N+]=[N-])N(C)N1	5-azido-1,3-dimethyl-1H-pyrazole
EN300-271762	C6H2Cl3N3	222.46	ClC=1C=C(Cl)C(N=[N+]=[N-])=C(Cl)C1	2-azido-1,3,5-trichlorobenzene
EN300-221615	C3H9ClN4	136.58	Cl.C[C@@H](N)CN=[N+]=[N-]	(2R)-1-azidopropan-2-amine hydrochloride
EN300-90592	C6H4BrN3	198.02	BrC=1C=CC=CC1N=[N+]=[N-]	1-azido-2-bromobenzene
EN300-127404	C10H7F2N3O2	239.18	COC(=O)C(=CC=1C=CC=C(F)C1F)N=[N+]=[N-]	methyl 2-azido-3-(2,3-difluorophenyl)prop-2-enoate
EN300-274216	C12H9N3	195.23	[N-]=[N+]=NC=1C=CC(=CC1)C=2C=CC=CC2	1-azido-4-phenylbenzene
EN300-209229	C4H8N4O	128.13	CNC(=O)CCN=[N+]=[N-]	3-azido-N-methylpropanamide
EN300-83950	C10H17ClN6O	272.74	Cl.NC1(CCCCCC1)C2=NOC(CN=[N+]=[N-])=N2	1-[5-(azidomethyl)-1,2,4-oxadiazol-3-yl]cycloheptan-1-amine hydrochloride
EN300-122223	C2H2N4	82.07	[N-]=[N+]=NCC#N	2-azidoacetonitrile
EN300-135928	C2H2F3N3	125.05	FC(F)(F)CN=[N+]=[N-]	2-azido-1,1,1-trifluoroethane
EN300-186802	C8H8FN3O	181.17	O[C@H](CN=[N+]=[N-])C=1C=CC(F)=CC1	(1S)-2-azido-1-(4-fluorophenyl)ethan-1-ol
EN300-266353	C5H7Cl2N3	180.04	ClC1(Cl)CC1CCN=[N+]=[N-]	2-(2-azidoethyl)-1,1-dichlorocyclopropane
EN300-192550	C7H6BrN3	212.05	BrCC=1C=CC(N=[N+]=[N-])=CC1	1-azido-4-(bromomethyl)benzene
EN300-181056	C2H4FN3	89.07	FCCN=[N+]=[N-]	1-azido-2-fluoroethane
EN300-295420	C7H6FN3O	167.14	COC=1C=CC(N=[N+]=[N-])=C(F)C1	1-azido-2-fluoro-4-methoxybenzene
EN300-197144	C3H5N3	83.09	[N-]=[N+]=NC1CC1	azidocyclopropane
EN300-77855	C3H5N3O	99.09	[N-]=[N+]=NC1COC1	3-azidooxetane
EN300-133794	C11H11N3S	217.29	C[C@@H](N=[N+]=[N-])C=1SC=2C=CC=CC2C1C	2-[(1R)-1-azidoethyl]-3-methyl-1-benzothiophene
EN300-138861	C6H7N5O	165.16	[N-]=[N+]=NCC1=NN=C(O1)C2CC2	2-(azidomethyl)-5-cyclopropyl-1,3,4-oxadiazole
EN300-181922	C6H10N4O	154.17	[N-]=[N+]=NCC1CCCC(=O)N1	6-(azidomethyl)piperidin-2-one
EN300-137341	C3H4F3N3O	155.08	OC(CN=[N+]=[N-])C(F)(F)F	3-azido-1,1,1-trifluoropropan-2-ol
EN300-137223	C4H9N3	99.14	CC(C)(C)N=[N+]=[N-]	2-azido-2-methylpropane
EN300-65129	C10H18N4O2	226.28	CC(C)(C)OC(=O)N1CCCC(C1)N=[N+]=[N-]	tert-butyl 3-azidopiperidine-1-carboxylate
EN300-268339	C6H3ClN4O2	198.57	[O-][N+](=O)C=1C=C(Cl)C=CC1N=[N+]=[N-]	1-azido-4-chloro-2-nitrobenzene
EN300-27588	C6H4FN3	137.12	FC=1C=CC=C(N=[N+]=[N-])C1	1-azido-3-fluorobenzene
EN300-153600	C3H7N3O	101.11	COCCN=[N+]=[N-]	1-azido-2-methoxyethane
EN300-268314	C7H9N5	163.18	CC=1C=NC=C(CCN=[N+]=[N-])N1	2-(2-azidoethyl)-6-methylpyrazine
EN300-74464	C6H6N4	134.14	[N-]=[N+]=NCC=1C=CN=CC1	4-(azidomethyl)pyridine
EN300-54083	C3H8N4	100.12	NCCCN=[N+]=[N-]	3-azidopropan-1-amine
EN300-264511	C8H9N3O	163.18	COC=1C=CC=CC1CN=[N+]=[N-]	1-(azidomethyl)-2-methoxybenzene
EN300-264671	C8H8ClN3O	197.63	ClC=1C=CC(OCCN=[N+]=[N-])=CC1	1-(2-azidoethoxy)-4-chlorobenzene
EN300-317660	C7H6BrN3	212.05	BrCC=1C=CC=C(N=[N+]=[N-])C1	1-azido-3-(bromomethyl)benzene
EN300-183181	C7H7N3O	149.15	OCC=1C=CC=C(N=[N+]=[N-])C1	(3-azidophenyl)methanol
EN300-141731	C7H5N3O	147.14	[N-]=[N+]=NC=1C=CC(C=O)=CC1	4-azidobenzaldehyde
EN300-258509	C6H3F2N3	155.11	FC=1C=C(F)C=C(N=[N+]=[N-])C1	1-azido-3,5-difluorobenzene
EN300-252888	C7H8N4	148.17	C[C@@H](N=[N+]=[N-])C=1C=CC=NC1	3-[(1R)-1-azidoethyl]pyridine
EN300-250058	C8H15N3	153.23	CC1CCCCC1(C)N=[N+]=[N-]	1-azido-1,2-dimethylcyclohexane
EN300-246279	C9H16N4O2	212.25	CC(C)(C)OC(=O)N1CC[C@@H](C1)N=[N+]=[N-]	tert-butyl (3S)-3-azidopyrrolidine-1-carboxylate
EN300-226361	C8H8ClN3	181.63	C[C@H](N=[N+]=[N-])C=1C=CC=CC1Cl	1-[(1S)-1-azidoethyl]-2-chlorobenzene
EN300-225105	C8H3F3N4	212.14	FC(F)(F)C=1C=C(N=[N+]=[N-])C=CC1C#N	4-azido-2-(trifluoromethyl)benzonitrile
EN300-253260	C8H8ClN3	181.63	C[C@H](N=[N+]=[N-])C=1C=CC(Cl)=CC1	1-[(1S)-1-azidoethyl]-4-chlorobenzene
EN300-253219	C8H8ClN3	181.63	C[C@@H](N=[N+]=[N-])C=1C=CC(Cl)=CC1	1-[(1R)-1-azidoethyl]-4-chlorobenzene
EN300-311595	C6H11N3O	141.17	CCO[C@H]1C[C@@H](C1)N=[N+]=[N-]	(1r,3r)-1-azido-3-ethoxycyclobutane
EN300-221127	C7H11F2N3	175.18	FC1(F)CCCCC1CN=[N+]=[N-]	2-(azidomethyl)-1,1-difluorocyclohexane
EN300-220982	C6H9F2N3	161.16	FC1(F)CCCC1CN=[N+]=[N-]	2-(azidomethyl)-1,1-difluorocyclopentane
EN300-273077	C8H6N4	158.16	[N-]=[N+]=NCC=1C=CC=C(C#N)C1	3-(azidomethyl)benzonitrile
EN300-217337	C9H8F3N3	215.18	C[C@H](N=[N+]=[N-])C=1C=CC(=CC1)C(F)(F)F	1-[(1S)-1-azidoethyl]-4-(trifluoromethyl)benzene
EN300-260826	C12H16N4	216.29	[N-]=[N+]=NCC1CCN(CC=2C=CC=CC2)C1	3-(azidomethyl)-1-benzylpyrrolidine
EN300-268313	C8H10N4	162.20	CC(CN=[N+]=[N-])C=1C=CC=CN1	2-(1-azidopropan-2-yl)pyridine
EN300-171403	C3H7N3O2	117.11	OCC(O)CN=[N+]=[N-]	3-azidopropane-1,2-diol
EN300-138668	C10H11N3O2	205.22	COC=1C=CC=2OCC[C@@H](N=[N+]=[N-])C2C1	(4R)-4-azido-6-methoxy-3,4-dihydro-2H-1-benzopyran
EN300-171582	C7H6IN3	259.05	IC=1C=CC=CC1CN=[N+]=[N-]	1-(azidomethyl)-2-iodobenzene
EN300-221306	C11H18F2N4O2	276.29	CC(C)(C)OC(=O)N1CCC(CN=[N+]=[N-])C(F)(F)C1	tert-butyl 4-(azidomethyl)-3,3-difluoropiperidine-1-carboxylate
EN300-175996	C6H11N3	125.17	[N-]=[N+]=NCC1CCCC1	(azidomethyl)cyclopentane
EN300-255957	C5H13ClN4	164.64	Cl.CC(C)(CN)CN=[N+]=[N-]	3-azido-2,2-dimethylpropan-1-amine hydrochloride
EN300-256043	C3H5N3	83.09	C=CCN=[N+]=[N-]	3-azidoprop-1-ene
EN300-256040	C7H10N4	150.18	[N-]=[N+]=NCC1(CCCC1)C#N	1-(azidomethyl)cyclopentane-1-carbonitrile
EN300-314839	C10H11N3O	189.22	CC(C)C(=O)C=1C=CC=CC1N=[N+]=[N-]	1-(2-azidophenyl)-2-methylpropan-1-one
EN300-250829	C5H8N6	152.16	CN1C=C(CCN=[N+]=[N-])N=N1	4-(2-azidoethyl)-1-methyl-1H-1,2,3-triazole
EN300-263611	C5H7N5	137.15	CC=1C=NNC1CN=[N+]=[N-]	5-(azidomethyl)-4-methyl-1H-pyrazole
EN300-311508	C10H18N4O3	242.28	CC(C)(C)OC(=O)N1CCOC(CN=[N+]=[N-])C1	tert-butyl 2-(azidomethyl)morpholine-4-carboxylate
EN300-264512	C8H9N3O	163.18	COC=1C=CC=C(CN=[N+]=[N-])C1	1-(azidomethyl)-3-methoxybenzene
EN300-253006	C3H4ClF2N3	155.54	FC(F)(Cl)CCN=[N+]=[N-]	3-azido-1-chloro-1,1-difluoropropane
EN300-260847	C4H7N3	97.12	[N-]=[N+]=NC1CCC1	azidocyclobutane
EN300-264716	C5H8N6	152.16	C[C@@H](N=[N+]=[N-])C1=CN=NN1C	5-[(1R)-1-azidoethyl]-1-methyl-1H-1,2,3-triazole
EN300-217646	C4H7N3	97.12	C=CCCN=[N+]=[N-]	4-azidobut-1-ene
EN300-262134	C5H11ClN4	162.62	Cl.[N-]=[N+]=NC1CCCNC1	3-azidopiperidine hydrochloride
EN300-312621	C8H13N3O2	183.21	COC(=O)C1CCCC(C1)N=[N+]=[N-]	methyl 3-azidocyclohexane-1-carboxylate
EN300-305700	C4H8BrN3	178.03	BrCCCCN=[N+]=[N-]	1-azido-4-bromobutane
EN300-265927	C7H6ClN3	167.60	ClC=1C=CC=C(CN=[N+]=[N-])C1	1-(azidomethyl)-3-chlorobenzene
EN300-264714	C5H8N6	152.16	C[C@H](N=[N+]=[N-])C1=CN=NN1C	5-[(1S)-1-azidoethyl]-1-methyl-1H-1,2,3-triazole
EN300-180785	C7H7N3O	149.15	OCC=1C=CC(N=[N+]=[N-])=CC1	(4-azidophenyl)methanol
EN300-266110	C8H10N4	162.20	CN(C)C=1C=CC(N=[N+]=[N-])=CC1	4-azido-N,N-dimethylaniline
EN300-279736	C6H6N4	134.14	CC=1C=CC(N=[N+]=[N-])=NC1	2-azido-5-methylpyridine
EN300-128170	C7H5F2N3	169.13	FC=1C=CC(CN=[N+]=[N-])=C(F)C1	1-(azidomethyl)-2,4-difluorobenzene
EN300-95370	C8H9N3	147.18	[N-]=[N+]=NCCC=1C=CC=CC1	(2-azidoethyl)benzene
EN300-69405	C10H11N3	173.22	[N-]=[N+]=NC=1C=CC=C2CCCCC12	5-azido-1,2,3,4-tetrahydronaphthalene
EN300-100482	C8H7N3O	161.16	CC(=O)C=1C=CC(N=[N+]=[N-])=CC1	1-(4-azidophenyl)ethan-1-one
EN300-53031	C5H9N3O	127.15	O[C@@H]1CCC[C@H]1N=[N+]=[N-]	(1R,2R)-2-azidocyclopentan-1-ol
EN300-79375	C6H6N6	162.15	[N-]=[N+]=NCCN1C=C(C#N)C=N1	1-(2-azidoethyl)-1H-pyrazole-4-carbonitrile
EN300-31364	C7H7N3	133.15	CC=1C=CC(N=[N+]=[N-])=CC1	1-azido-4-methylbenzene
EN300-116577	C7H8N4O	164.17	[N-]=[N+]=NCCN1C=CC=CC1=O	1-(2-azidoethyl)-1,2-dihydropyridin-2-one
EN300-131432	C12H10N6	238.25	CN1C=C(CN=[N+]=[N-])C(=N1)C=2C=CC(C#N)=CC2	4-[4-(azidomethyl)-1-methyl-1H-pyrazol-3-yl]benzonitrile
EN300-60890	C8H9N3	147.18	CC=1C=CC=CC1CN=[N+]=[N-]	1-(azidomethyl)-2-methylbenzene
EN300-128183	C5H9N3O2	143.15	CC(C)(CC(=O)O)N=[N+]=[N-]	3-azido-3-methylbutanoic acid
EN300-217433	C8H4F5N3	237.13	FC=1C=C(C(F)=CC1CN=[N+]=[N-])C(F)(F)F	1-(azidomethyl)-2,5-difluoro-4-(trifluoromethyl)benzene
EN300-129505	C10H8N4O2	216.20	[N-]=[N+]=NCCN1C(=O)C=2C=CC=CC2C1=O	2-(2-azidoethyl)-2,3-dihydro-1H-isoindole-1,3-dione
EN300-214329	C8H7F2N3	183.16	FC(F)(CN=[N+]=[N-])C=1C=CC=CC1	(2-azido-1,1-difluoroethyl)benzene
EN300-187980	C7H7N3O	149.15	OCC=1C=CC=CC1N=[N+]=[N-]	(2-azidophenyl)methanol
EN300-98668	C9H11N3	161.21	[N-]=[N+]=NCCCC=1C=CC=CC1	(3-azidopropyl)benzene
EN300-367548	C8H8BrN3O	242.08	O[C@@H](CN=[N+]=[N-])C=1C=CC(Br)=CC1	(1R)-2-azido-1-(4-bromophenyl)ethan-1-ol
EN300-197777	C7H5ClIN3	293.50	ClC=1C=C(CN=[N+]=[N-])C=CC1I	4-(azidomethyl)-2-chloro-1-iodobenzene
EN300-188103	C6H4BrN3O	214.02	OC=1C=CC(Br)=CC1N=[N+]=[N-]	2-azido-4-bromophenol
EN300-182730	C9H18N4	182.27	CC(C)(C)N1CCC(CC1)N=[N+]=[N-]	4-azido-1-tert-butylpiperidine
EN300-69219	C8H5N3O3	191.15	[N-]=[N+]=NC(=O)C=1C=CC=2OCOC2C1	2H-1,3-benzodioxole-5-carbonyl azide
EN300-214280	C7H6N4O2	178.15	CC=1C=CC=C([N+](=O)[O-])C1N=[N+]=[N-]	2-azido-1-methyl-3-nitrobenzene
EN300-68750	C10H8N4	184.20	[N-]=[N+]=NCC=1C=CC=C2C=CC=NC12	8-(azidomethyl)quinoline
EN300-49935	C6H4ClN3	153.57	ClC=1C=CC(N=[N+]=[N-])=CC1	1-azido-4-chlorobenzene
EN300-56456	C10H8N4O2	216.20	[N-]=[N+]=NCCN1C(=O)C(=O)C=2C=CC=CC12	1-(2-azidoethyl)-2,3-dihydro-1H-indole-2,3-dione
EN300-120034	C4H7N3O	113.12	[N-]=[N+]=NC1CCOC1	3-azidooxolane
EN300-116610	C3HN5O2	139.07	[N-]=[N+]=NC(=O)C=1N=CON1	1,2,4-oxadiazole-3-carbonyl azide
EN300-217336	C9H8F3N3	215.18	C[C@@H](N=[N+]=[N-])C=1C=CC(=CC1)C(F)(F)F	1-[(1R)-1-azidoethyl]-4-(trifluoromethyl)benzene
EN300-202014	C9H9N5	187.21	CC=1C=CC2=NC(CN=[N+]=[N-])=CN2C1	2-(azidomethyl)-6-methylimidazo[1,2-a]pyridine
EN300-115846	C8H6N4O2	190.16	[N-]=[N+]=NCC=1C=C(ON1)C2=CC=CO2	3-(azidomethyl)-5-(furan-2-yl)-1,2-oxazole
EN300-68871	C5H4N4	120.11	[N-]=[N+]=NC=1C=CC=NC1	3-azidopyridine
EN300-64086	C7H4ClN7	221.61	ClC=1C=CC=C(N=[N+]=[N-])C1C=2N=NNN2	5-(2-azido-6-chlorophenyl)-2H-1,2,3,4-tetrazole
EN300-66598	C6H4N4O2	164.12	[O-][N+](=O)C=1C=CC=C(N=[N+]=[N-])C1	1-azido-3-nitrobenzene
EN300-66302	C6H5N5O	163.14	NC(=O)C=1C=C(N=[N+]=[N-])C=CN1	4-azidopyridine-2-carboxamide
EN300-80012	C6H11N3	125.17	[N-]=[N+]=NC1CCCCC1	azidocyclohexane
EN300-37371	C4H7N3O2	129.12	CCOC(=O)CN=[N+]=[N-]	ethyl 2-azidoacetate
EN300-69635	C9H9N3	159.19	[N-]=[N+]=NC=1C=CC=2CCCC2C1	5-azido-2,3-dihydro-1H-indene
EN300-52518	C10H13N5O4	267.25	CC1=CN([C@H]2C[C@H](N=[N+]=[N-])[C@@H](CO)O2)C(=O)NC1=O	1-[(2R,4S,5S)-4-azido-5-(hydroxymethyl)oxolan-2-yl]-5-methyl-1,2,3,4-tetrahydropyrimidine-2,4-dione
EN300-71746	C11H12FN3O	221.24	FC=1C=CC(=CC1)C2(CCOCC2)N=[N+]=[N-]	4-azido-4-(4-fluorophenyl)oxane
EN300-61301	C6H5N3O2S	183.19	COC(=O)C=1SC=CC1N=[N+]=[N-]	methyl 3-azidothiophene-2-carboxylate
EN300-65205	C11H11FN4O	234.23	FC=1C=CC(=CC1)C(N=[N+]=[N-])C(=O)NC2CC2	2-azido-N-cyclopropyl-2-(4-fluorophenyl)acetamide
EN300-159705	C10H8FN3O2	221.19	COC(=O)C(=CC=1C=CC(F)=CC1)N=[N+]=[N-]	methyl 2-azido-3-(4-fluorophenyl)prop-2-enoate
EN300-84893	C6H3F2N3	155.11	FC=1C=CC(N=[N+]=[N-])=CC1F	4-azido-1,2-difluorobenzene
EN300-140494	C12H13N3O2	231.26	COC(=O)C(=CC=1C=CC(C)=CC1C)N=[N+]=[N-]	methyl 2-azido-3-(2,4-dimethylphenyl)prop-2-enoate
EN300-27641	C6H4FN3	137.12	FC=1C=CC=CC1N=[N+]=[N-]	1-azido-2-fluorobenzene
EN300-93483	C7H4F3N3	187.13	FC(F)(F)C=1C=CC=C(N=[N+]=[N-])C1	1-azido-3-(trifluoromethyl)benzene
EN300-120046	C6H6N4O	150.14	OCC=1C=C(N=[N+]=[N-])C=CN1	(4-azidopyridin-2-yl)methanol
EN300-69780	C6H3F2N3	155.11	FC=1C=CC(F)=C(N=[N+]=[N-])C1	2-azido-1,4-difluorobenzene
EN300-118845	C4H6N4O2	142.12	[N-]=[N+]=NCC1CNC(=O)O1	5-(azidomethyl)-1,3-oxazolidin-2-one
EN300-82721	C7H5Cl2N3	202.04	ClC=1C=CC(CN=[N+]=[N-])=CC1Cl	4-(azidomethyl)-1,2-dichlorobenzene
EN300-60125	C7H7N3	133.15	CC=1C=CC=C(N=[N+]=[N-])C1	1-azido-3-methylbenzene
EN300-220042	C11H10N4O	214.23	CN1C(=O)C(CN=[N+]=[N-])=CC=2C=CC=CC12	3-(azidomethyl)-1-methyl-1,2-dihydroquinolin-2-one
EN300-183124	C5H4N4	120.11	[N-]=[N+]=NC=1C=CN=CC1	4-azidopyridine
EN300-187918	C7H6FN3	151.14	CC=1C=C(F)C=C(N=[N+]=[N-])C1	1-azido-3-fluoro-5-methylbenzene
EN300-193216	C7H15ClN4	190.68	Cl.[N-]=[N+]=NCCCN1CCCC1	1-(3-azidopropyl)pyrrolidine hydrochloride
EN300-140194	C7H6N4O2	178.15	COC(=O)C=1C=C(N=[N+]=[N-])C=CN1	methyl 4-azidopyridine-2-carboxylate
EN300-214974	C6H5N3O	135.13	OC=1C=CC(N=[N+]=[N-])=CC1	4-azidophenol
EN300-96507	C3H7N3	85.11	CC(C)N=[N+]=[N-]	2-azidopropane
EN300-203877	C4H9N3O2	131.14	COC[C@@H](O)CN=[N+]=[N-]	(2S)-1-azido-3-methoxypropan-2-ol
EN300-195726	C9H8F3N3O2S	279.24	CS(=O)(=O)C=1C=C(CN=[N+]=[N-])C=C(C1)C(F)(F)F	1-(azidomethyl)-3-methanesulfonyl-5-(trifluoromethyl)benzene
EN300-217178	C7H10N4O	166.18	CCC1=NC(C)=C(CN=[N+]=[N-])O1	5-(azidomethyl)-2-ethyl-4-methyl-1,3-oxazole
EN300-211586	C9H11N3O	177.21	O[C@@H](CN=[N+]=[N-])CC=1C=CC=CC1	(2R)-1-azido-3-phenylpropan-2-ol
EN300-221508	C8H8ClN3O	197.63	O[C@H](CN=[N+]=[N-])C=1C=CC(Cl)=CC1	(1S)-2-azido-1-(4-chlorophenyl)ethan-1-ol
EN300-197272	C6H6N4	134.14	[N-]=[N+]=NCC=1C=CC=NC1	3-(azidomethyl)pyridine
EN300-192443	C7H4N4	144.14	[N-]=[N+]=NC=1C=CC(C#N)=CC1	4-azidobenzonitrile
EN300-220336	C3H9ClN4	136.58	Cl.C[C@@H](CN)N=[N+]=[N-]	(2S)-2-azidopropan-1-amine hydrochloride
EN300-219594	C3H6N4O3S	178.17	CS(=O)(=O)NC(=O)CN=[N+]=[N-]	2-azido-N-methanesulfonylacetamide
EN300-189803	C5H9N3O	127.15	CC(=O)C(C)(C)N=[N+]=[N-]	3-azido-3-methylbutan-2-one
EN300-222205	C11H13N3	187.25	CC=1C=CC=2CCC[C@H](N=[N+]=[N-])C2C1	(1S)-1-azido-7-methyl-1,2,3,4-tetrahydronaphthalene
EN300-113346	C3H2N4S	126.14	[N-]=[N+]=NC1=NC=CS1	2-azido-1,3-thiazole
EN300-134941	C7H6N4O2	178.15	COC(=O)C=1C=NC=C(N=[N+]=[N-])C1	methyl 5-azidopyridine-3-carboxylate
EN300-112611	C7H7N3	133.15	CC=1C=CC=CC1N=[N+]=[N-]	1-azido-2-methylbenzene
EN300-214212	C7H6N4O2	178.15	CC=1C=CC(N=[N+]=[N-])=C(C1)[N+](=O)[O-]	1-azido-4-methyl-2-nitrobenzene
EN300-179878	C12H15N3O	217.27	OC1(CN=[N+]=[N-])C2C3CC4C5CC(C2C35)C41	8-(azidomethyl)pentacyclo[5.4.0.0?,?.0?,??.0?,?]undecan-8-ol
EN300-217175	C8H12N4O	180.21	CCCC1=NC(C)=C(CN=[N+]=[N-])O1	5-(azidomethyl)-4-methyl-2-propyl-1,3-oxazole
EN300-31363	C6H5N3	119.13	[N-]=[N+]=NC=1C=CC=CC1	azidobenzene
EN300-209185	C7H4N4	144.14	[N-]=[N+]=NC=1C=CC=CC1C#N	2-azidobenzonitrile
EN300-135043	C11H10N4O2	230.23	[N-]=[N+]=NCCCN1C(=O)C=2C=CC=CC2C1=O	2-(3-azidopropyl)-2,3-dihydro-1H-isoindole-1,3-dione
EN300-220324	C3H9ClN4	136.58	Cl.C[C@H](CN)N=[N+]=[N-]	(2R)-2-azidopropan-1-amine hydrochloride
EN300-210075	C7H13N3O	155.20	CO[C@@H]1CCCC[C@H]1N=[N+]=[N-]	(1R,2R)-1-azido-2-methoxycyclohexane
EN300-219508	C6H6N4O3	182.14	COC(=O)C=1C=NOC1CN=[N+]=[N-]	methyl 5-(azidomethyl)-1,2-oxazole-4-carboxylate
EN300-217181	C8H12N4O	180.21	CC(C)C1=NC(C)=C(CN=[N+]=[N-])O1	5-(azidomethyl)-4-methyl-2-(propan-2-yl)-1,3-oxazole
EN300-82312	C7H7N3	133.15	[N-]=[N+]=NCC=1C=CC=CC1	(azidomethyl)benzene
EN300-27399	C6H4BrN3	198.02	BrC=1C=CC=C(N=[N+]=[N-])C1	1-azido-3-bromobenzene
EN300-191209	C6H6N4O2S	198.20	NS(=O)(=O)C=1C=CC(N=[N+]=[N-])=CC1	4-azidobenzene-1-sulfonamide
EN300-174323	C5H6N6	150.14	NC=1C=CN=C(CN=[N+]=[N-])N1	2-(azidomethyl)pyrimidin-4-amine
EN300-206658	C9H11N3O	177.21	O[C@H](CN=[N+]=[N-])CC=1C=CC=CC1	(2S)-1-azido-3-phenylpropan-2-ol
EN300-81032	C8H14N4O2	198.23	CC(C)(C)OC(=O)N1CC(C1)N=[N+]=[N-]	tert-butyl 3-azidoazetidine-1-carboxylate
EN300-133439	C5H8N4O	140.15	CN1CCC(N=[N+]=[N-])C1=O	3-azido-1-methylpyrrolidin-2-one
EN300-206387	C8H7N3O	161.16	CC(=O)C=1C=CC=C(N=[N+]=[N-])C1	1-(3-azidophenyl)ethan-1-one
EN300-339016	C7H6ClN3	167.60	ClCC=1C=CC=CC1N=[N+]=[N-]	1-azido-2-(chloromethyl)benzene
EN300-272207	C6H3ClFN3	171.56	FC=1C=CC(Cl)=CC1N=[N+]=[N-]	2-azido-4-chloro-1-fluorobenzene
EN300-273560	C8H9N3O	163.18	COCC=1C=CC=CC1N=[N+]=[N-]	1-azido-2-(methoxymethyl)benzene
EN300-133078	C6H4N4O2	164.12	[O-][N+](=O)C=1C=CC(N=[N+]=[N-])=CC1	1-azido-4-nitrobenzene
EN300-343104	C8H9N5O2	207.19	[N-]=[N+]=NCC1=NC=2CCOCC2C(=O)N1	2-(azidomethyl)-3H,4H,5H,7H,8H-pyrano[4,3-d]pyrimidin-4-one
EN300-69260	C2H3N3O2	101.07	OC(=O)CN=[N+]=[N-]	2-azidoacetic acid
EN300-323057	C10H10ClN3	207.66	ClC=1C=CC=2CCC[C@H](N=[N+]=[N-])C2C1	(1S)-1-azido-7-chloro-1,2,3,4-tetrahydronaphthalene
EN300-279845	C6F5N3	209.08	FC=1C(F)=C(F)C(N=[N+]=[N-])=C(F)C1F	1-azido-2,3,4,5,6-pentafluorobenzene
EN300-121550	C7H6N4O2	178.15	[O-][N+](=O)C=1C=CC(CN=[N+]=[N-])=CC1	1-(azidomethyl)-4-nitrobenzene
EN300-342739	C4H9N3O	115.14	CCC(O)CN=[N+]=[N-]	1-azidobutan-2-ol
EN300-117294	C6H7N3O	137.14	CC1=CC=C(CN=[N+]=[N-])O1	2-(azidomethyl)-5-methylfuran
EN300-342117	C3H8N4O2S	164.19	CS(=O)(=O)NCCN=[N+]=[N-]	N-(2-azidoethyl)methanesulfonamide
EN300-66112	C6H4IN3	245.02	IC=1C=CC(N=[N+]=[N-])=CC1	1-azido-4-iodobenzene
EN300-118755	C5H7N5O	153.14	CCC1=NN=C(CN=[N+]=[N-])O1	2-(azidomethyl)-5-ethyl-1,3,4-oxadiazole
EN300-271956	C6H2Cl3N3	222.46	ClC=1C=C(Cl)C(N=[N+]=[N-])=CC1Cl	1-azido-2,4,5-trichlorobenzene
EN300-253087	C8H15N3O2S	217.29	CS(=O)(=O)C1(CN=[N+]=[N-])CCCCC1	1-(azidomethyl)-1-methanesulfonylcyclohexane
EN300-117037	C5H7N5	137.15	CN1C=C(CN=[N+]=[N-])C=N1	4-(azidomethyl)-1-methyl-1H-pyrazole
EN300-322888	C10H10ClN3	207.66	ClC=1C=CC=2CCC[C@@H](N=[N+]=[N-])C2C1	(1R)-1-azido-7-chloro-1,2,3,4-tetrahydronaphthalene
EN300-118531	C4H3N5O2	153.10	CC1=NC(=NO1)C(=O)N=[N+]=[N-]	5-methyl-1,2,4-oxadiazole-3-carbonyl azide
EN300-84900	C8H5F2N3O2	213.14	COC(=O)C=1C(F)=CC(N=[N+]=[N-])=CC1F	methyl 4-azido-2,6-difluorobenzoate
EN300-206793	C8H6ClF2N3	217.61	FC(F)(CN=[N+]=[N-])C=1C=CC(Cl)=CC1	1-(2-azido-1,1-difluoroethyl)-4-chlorobenzene
EN300-271763	C6H3F2N3	155.11	FC=1C=CC=C(F)C1N=[N+]=[N-]	2-azido-1,3-difluorobenzene
EN300-273158	C8H7N5	173.18	[N-]=[N+]=NCC1=NC=2C=CC=CC2N1	2-(azidomethyl)-1H-1,3-benzodiazole
EN300-273073	C5H9N3O	127.15	[N-]=[N+]=NCC1CCCO1	2-(azidomethyl)oxolane
EN300-332899	C10H11N3S	205.28	[N-]=[N+]=N[C@H]1C[C@@H](C1)SC=2C=CC=CC2	{[(1r,3r)-3-azidocyclobutyl]sulfanyl}benzene
EN300-344721	C6H10N6	166.19	CCCC(N=[N+]=[N-])C1=CN=NN1	5-(1-azidobutyl)-1H-1,2,3-triazole
EN300-273210	C9H6N4O2	202.17	[N-]=[N+]=NCN1C(=O)C=2C=CC=CC2C1=O	2-(azidomethyl)-2,3-dihydro-1H-isoindole-1,3-dione
EN300-112944	C9H11N3O	177.21	CCOC=1C=CC(CN=[N+]=[N-])=CC1	1-(azidomethyl)-4-ethoxybenzene
EN300-273559	C8H9N3O	163.18	COCC=1C=CC=C(N=[N+]=[N-])C1	1-azido-3-(methoxymethyl)benzene
EN300-68748	C5H3N3O2	137.10	[N-]=[N+]=NC(=O)C=1C=COC1	furan-3-carbonyl azide
EN300-189236	C6H11N3	125.17	CCC(CC=C)N=[N+]=[N-]	4-azidohex-1-ene
EN300-323139	C5H3F3N4O	192.10	FC(F)(F)C1=CC(CN=[N+]=[N-])=NO1	3-(azidomethyl)-5-(trifluoromethyl)-1,2-oxazole
EN300-345338	C9H10N4	174.21	[N-]=[N+]=NC1CCCC=2C=CC=NC12	8-azido-5,6,7,8-tetrahydroquinoline
EN300-277289	C5H9N3O2	143.15	[N-]=[N+]=NCCC1OCCO1	2-(2-azidoethyl)-1,3-dioxolane
EN300-115944	C5H6N4O	138.13	CC=1C=C(CN=[N+]=[N-])ON1	5-(azidomethyl)-3-methyl-1,2-oxazole
EN300-317344	C9H8ClN3	193.64	ClC=1C=CC=2[C@@H](CCC2C1)N=[N+]=[N-]	(1R)-1-azido-5-chloro-2,3-dihydro-1H-indene
EN300-216796	C4H8FN3	117.13	FCCCCN=[N+]=[N-]	1-azido-4-fluorobutane
EN300-118842	C4H4N4S	140.17	[N-]=[N+]=NCC1=CSC=N1	4-(azidomethyl)-1,3-thiazole
EN300-183306	C10H18N4O2	226.28	CC(C)(C)OC(=O)N1CCC(CN=[N+]=[N-])C1	tert-butyl 3-(azidomethyl)pyrrolidine-1-carboxylate
EN300-151299	C6H4N4O2	164.12	OC(=O)C=1C=NC=C(N=[N+]=[N-])C1	5-azidopyridine-3-carboxylic acid
EN300-221509	C8H8ClN3O	197.63	O[C@@H](CN=[N+]=[N-])C=1C=CC(Cl)=CC1	(1R)-2-azido-1-(4-chlorophenyl)ethan-1-ol
EN300-222421	C5H11N3O2	145.16	CC(CO)(CO)CN=[N+]=[N-]	2-(azidomethyl)-2-methylpropane-1,3-diol
EN300-281574	C8H6N4S	190.23	CC1=NC=2C=C(N=[N+]=[N-])C=CC2S1	5-azido-2-methyl-1,3-benzothiazole
EN300-273099	C6H12N4	140.19	[N-]=[N+]=NCCN1CCCC1	1-(2-azidoethyl)pyrrolidine
EN300-222206	C11H13N3	187.25	CC=1C=CC=2CCC[C@@H](N=[N+]=[N-])C2C1	(1R)-1-azido-7-methyl-1,2,3,4-tetrahydronaphthalene
EN300-112654	C7H7N3O	149.15	COC=1C=CC(N=[N+]=[N-])=CC1	1-azido-4-methoxybenzene
EN300-117941	C5H6N4S	154.19	CC1=NC(CN=[N+]=[N-])=CS1	4-(azidomethyl)-2-methyl-1,3-thiazole
EN300-271930	C6H3Cl2N3	188.02	ClC=1C=CC(Cl)=C(N=[N+]=[N-])C1	2-azido-1,4-dichlorobenzene
EN300-54030	C6H3ClFN3	171.56	FC=1C=CC(N=[N+]=[N-])=CC1Cl	4-azido-2-chloro-1-fluorobenzene
EN300-323135	C7H6ClN3	167.60	ClCC=1C=CC=C(N=[N+]=[N-])C1	1-azido-3-(chloromethyl)benzene
EN300-100510	C6H3ClFN3	171.56	FC=1C=C(Cl)C=CC1N=[N+]=[N-]	1-azido-4-chloro-2-fluorobenzene
EN300-214998	C10H13N3O	191.23	CC(N=[N+]=[N-])C(O)C=1C=CC(C)=CC1	2-azido-1-(4-methylphenyl)propan-1-ol
EN300-65404	C7H6ClN3	167.60	ClC=1C=CC=CC1CN=[N+]=[N-]	1-(azidomethyl)-2-chlorobenzene
EN300-114291	C7H14N4S	186.28	[N-]=[N+]=NCCCN1CCSCC1	4-(3-azidopropyl)thiomorpholine
EN300-118844	C4H9N3	99.14	CCCCN=[N+]=[N-]	1-azidobutane
EN300-115330	C4H8N4O	128.13	CCNC(=O)CN=[N+]=[N-]	2-azido-N-ethylacetamide
EN300-115425	C3H3N5O	125.09	[N-]=[N+]=NCC=1N=CON1	3-(azidomethyl)-1,2,4-oxadiazole
EN300-97642	C4H9N3O	115.14	OCCCCN=[N+]=[N-]	4-azidobutan-1-ol
EN300-201362	C6H6N4O4	198.14	[N-]=[N+]=NCC(=O)ON1C(=O)CCC1=O	2,5-dioxopyrrolidin-1-yl 2-azidoacetate
EN300-115843	C5H9N3O	127.15	CC1(CN=[N+]=[N-])COC1	3-(azidomethyl)-3-methyloxetane
EN300-27300	C6H4BrN3	198.02	BrC=1C=CC(N=[N+]=[N-])=CC1	1-azido-4-bromobenzene
EN300-247202	C6H6N4	134.14	[N-]=[N+]=NCC=1C=CC=CN1	2-(azidomethyl)pyridine
EN300-116103	C7H13N3	139.20	[N-]=[N+]=NCC1CCCCC1	(azidomethyl)cyclohexane
EN300-115298	C11H9N3	183.21	[N-]=[N+]=NCC=1C=CC=C2C=CC=CC12	1-(azidomethyl)naphthalene
EN300-115709	C7H12N4O	168.20	[N-]=[N+]=NCC(=O)N1CCCCC1	2-azido-1-(piperidin-1-yl)ethan-1-one
EN300-54800	C2H5N3O	87.08	OCCN=[N+]=[N-]	2-azidoethan-1-ol
EN300-223047	C11H10FN5	231.23	C[C@@H](N=[N+]=[N-])C=1C=CC(=C(F)C1)N2C=CC=N2	1-{4-[(1R)-1-azidoethyl]-2-fluorophenyl}-1H-pyrazole
EN300-126474	C7H6BrN3	212.05	CC=1C=C(Br)C=CC1N=[N+]=[N-]	1-azido-4-bromo-2-methylbenzene
EN300-127538	C2H3N3O2	101.07	COC(=O)N=[N+]=[N-]	azido(methoxy)methanone
EN300-111967	C4H6N4	110.12	[N-]=[N+]=NCCCC#N	4-azidobutanenitrile
EN300-93799	C2H4BrN3	149.98	BrCCN=[N+]=[N-]	1-azido-2-bromoethane
EN300-142415	C4H10N4	114.15	NCCCCN=[N+]=[N-]	4-azidobutan-1-amine
EN300-53030	C6H11N3O	141.17	O[C@@H]1CCCC[C@H]1N=[N+]=[N-]	(1R,2R)-2-azidocyclohexan-1-ol
EN300-78371	C10H7N3	169.19	[N-]=[N+]=NC=1C=CC=2C=CC=CC2C1	2-azidonaphthalene
EN300-100846	C7H6ClN3	167.60	CC=1C=CC(N=[N+]=[N-])=CC1Cl	4-azido-2-chloro-1-methylbenzene
EN300-116620	C7H6N6	174.17	[N-]=[N+]=NCC1=CN2C=CC=NC2=N1	2-(azidomethyl)imidazo[1,2-a]pyrimidine
EN300-221050	C6H5ClN4	168.59	NC=1C=CC(Cl)=C(N=[N+]=[N-])C1	3-azido-4-chloroaniline
EN300-320914	C5H4F2N4O	174.11	FC(F)C1=CC(CN=[N+]=[N-])=NO1	3-(azidomethyl)-5-(difluoromethyl)-1,2-oxazole
EN300-365731	C8H10N4	162.20	CC=1C=CC=C(CCN=[N+]=[N-])N1	2-(2-azidoethyl)-6-methylpyridine
EN300-130925	C8H8N4O3	208.18	COC=1C=CC(=CC1CN=[N+]=[N-])[N+](=O)[O-]	2-(azidomethyl)-1-methoxy-4-nitrobenzene
EN300-66240	C9H6N4	170.17	[N-]=[N+]=NC=1C=CC=C2C=NC=CC12	5-azidoisoquinoline
EN300-115292	C8H8N4O	176.18	[N-]=[N+]=NCC(=O)NC=1C=CC=CC1	2-azido-N-phenylacetamide
EN300-181951	C8H6ClN5	207.62	ClC=1C=CC2=NC(CN=[N+]=[N-])=CN2C1	2-(azidomethyl)-6-chloroimidazo[1,2-a]pyridine
EN300-174518	C8H7N3O2	177.16	OC(=O)C=1C=CC(CN=[N+]=[N-])=CC1	4-(azidomethyl)benzoic acid
EN300-49507	C7H6FN3	151.14	FC=1C=CC=C(CN=[N+]=[N-])C1	1-(azidomethyl)-3-fluorobenzene
EN300-203713	C8H9N3O	163.18	OC(CN=[N+]=[N-])C=1C=CC=CC1	2-azido-1-phenylethan-1-ol
EN300-304759	C11H13N3O	203.25	COC=1C=CC=C(C1)C2(CCC2)N=[N+]=[N-]	1-(1-azidocyclobutyl)-3-methoxybenzene
EN300-223019	C7H13N3O2	171.20	COC1(CCC1)C(CO)N=[N+]=[N-]	2-azido-2-(1-methoxycyclobutyl)ethan-1-ol
EN300-86305	C6H3ClFN3	171.56	FC=1C=C(N=[N+]=[N-])C=CC1Cl	4-azido-1-chloro-2-fluorobenzene
EN300-260174	C10H12N4O2	220.23	CC(C)(C)OC(=O)C=1C=C(N=[N+]=[N-])C=CN1	tert-butyl 4-azidopyridine-2-carboxylate
EN300-226016	C8H7ClFN3	199.62	C[C@H](N=[N+]=[N-])C=1C=CC(F)=CC1Cl	1-[(1S)-1-azidoethyl]-2-chloro-4-fluorobenzene
EN300-65322	C7H3ClF3N3	221.57	FC(F)(F)C=1C=C(Cl)C=CC1N=[N+]=[N-]	1-azido-4-chloro-2-(trifluoromethyl)benzene
EN300-115547	C10H9N5	199.22	[N-]=[N+]=NCC=1C=NN(C1)C=2C=CC=CC2	4-(azidomethyl)-1-phenyl-1H-pyrazole
EN300-115721	C4H5N5O	139.12	CC1=NN=C(CN=[N+]=[N-])O1	2-(azidomethyl)-5-methyl-1,3,4-oxadiazole
EN300-183754	C7H6FN3	151.14	CC=1C(F)=CC=CC1N=[N+]=[N-]	1-azido-3-fluoro-2-methylbenzene
EN300-344484	C9H15N3O2	197.24	[N-]=[N+]=NCC1CCC2(CC1)OCCO2	8-(azidomethyl)-1,4-dioxaspiro[4.5]decane
EN300-98924	C7H3F4N3	205.12	FC=1C=CC(N=[N+]=[N-])=CC1C(F)(F)F	4-azido-1-fluoro-2-(trifluoromethyl)benzene
EN300-247742	C8H7F2N3	183.16	C[C@@H](N=[N+]=[N-])C=1C=CC(F)=CC1F	1-[(1R)-1-azidoethyl]-2,4-difluorobenzene
EN300-136927	C6H11N3O2	157.17	CC(C)(C)OC(=O)CN=[N+]=[N-]	tert-butyl 2-azidoacetate
EN300-76497	C4H11ClN4	150.61	Cl.CN(C)CCN=[N+]=[N-]	(2-azidoethyl)dimethylamine hydrochloride
EN300-269362	C5H3N3OS	153.16	[N-]=[N+]=NC=1C=CSC1C=O	3-azidothiophene-2-carbaldehyde
EN300-71415	C6H3Cl2N3	188.02	ClC=1C=CC(N=[N+]=[N-])=C(Cl)C1	1-azido-2,4-dichlorobenzene
EN300-116088	C6H12N4O	156.19	CC(C)NC(=O)C(C)N=[N+]=[N-]	2-azido-N-(propan-2-yl)propanamide
EN300-192502	C7H4N4	144.14	[N-]=[N+]=NC=1C=CC=C(C#N)C1	3-azidobenzonitrile
EN300-217757	C8H9N3O2S2	243.31	C[C@H]1C[C@H](N=[N+]=[N-])C=2C=CSC2S1(=O)=O	(2S,4S)-4-azido-2-methyl-2H,3H,4H-1??-thieno[2,3-b]thiopyran-1,1-dione
EN300-321807	C8H8FN3	165.17	CC(N=[N+]=[N-])C=1C=CC=CC1F	1-(1-azidoethyl)-2-fluorobenzene
EN300-128300	C5H7N5	137.15	[N-]=[N+]=NCCN1C=CC=N1	1-(2-azidoethyl)-1H-pyrazole
EN300-222080	C4H5N5	123.12	CN1C=CC(N=[N+]=[N-])=N1	3-azido-1-methyl-1H-pyrazole
EN300-268199	C7H2F3N5	213.12	FC(F)(F)C=1C=NC(C#N)=C(N=[N+]=[N-])C1	3-azido-5-(trifluoromethyl)pyridine-2-carbonitrile
EN300-255768	C8H10N4	162.20	CC[C@@H](N=[N+]=[N-])C=1C=CC=CN1	2-[(1R)-1-azidopropyl]pyridine
EN300-331689	C10H12FN3	193.23	CCC(C)(N=[N+]=[N-])C=1C=CC(F)=CC1	1-(2-azidobutan-2-yl)-4-fluorobenzene
EN300-203876	C4H9N3O2	131.14	COC[C@H](O)CN=[N+]=[N-]	(2R)-1-azido-3-methoxypropan-2-ol
EN300-226920	C4H9N3	99.14	CC(C)CN=[N+]=[N-]	1-azido-2-methylpropane
EN300-219380	C5H6N4O	138.13	CC1=CC(CN=[N+]=[N-])=NO1	3-(azidomethyl)-5-methyl-1,2-oxazole
EN300-117186	C8H6N4O	174.16	[N-]=[N+]=NCC1=NC=2C=CC=CC2O1	2-(azidomethyl)-1,3-benzoxazole
EN300-299380	C5H5N5OS	183.19	NC(=O)C1=CSC(CN=[N+]=[N-])=N1	2-(azidomethyl)-1,3-thiazole-4-carboxamide
EN300-116171	C9H10N4O	190.21	CC(N=[N+]=[N-])C(=O)NC=1C=CC=CC1	2-azido-N-phenylpropanamide
EN300-137046	C4H2BrN5O	216.00	BrC1=C(N=[N+]=[N-])C=NNC1=O	5-azido-4-bromo-2,3-dihydropyridazin-3-one
EN300-68946	C9H6N4	170.17	[N-]=[N+]=NC=1C=CC=C2C=CC=NC12	8-azidoquinoline
EN300-116004	C9H10N4O	190.21	[N-]=[N+]=NCC(=O)NCC=1C=CC=CC1	2-azido-N-benzylacetamide
EN300-54802	C3H7N3O	101.11	OCCCN=[N+]=[N-]	3-azidopropan-1-ol
EN300-115545	C6H12N4O	156.19	CCN(CC)C(=O)CN=[N+]=[N-]	2-azido-N,N-diethylacetamide
EN300-212879	C3H3N5S	141.15	[N-]=[N+]=NCC1=CN=NS1	5-(azidomethyl)-1,2,3-thiadiazole
EN300-210687	C7H6ClN3O	183.60	COC=1C=CC(Cl)=C(N=[N+]=[N-])C1	2-azido-1-chloro-4-methoxybenzene
EN300-249834	C6H11N3O	141.17	CCC1(CN=[N+]=[N-])COC1	3-(azidomethyl)-3-ethyloxetane
EN300-270122	C7H8N4	148.17	C[C@@H](N=[N+]=[N-])C=1C=CC=CN1	2-[(1R)-1-azidoethyl]pyridine
EN300-82284	C7H6BrN3	212.05	BrC=1C=CC=CC1CN=[N+]=[N-]	1-(azidomethyl)-2-bromobenzene
EN300-84146	C12H17N5	231.30	[N-]=[N+]=NC(CC1CCCCC1)C=2N=CC=CN2	2-(1-azido-2-cyclohexylethyl)pyrimidine
EN300-115516	C5H4ClN3S	173.62	ClC1=CC=C(CN=[N+]=[N-])S1	2-(azidomethyl)-5-chlorothiophene
EN300-93389	C5H5N3S	139.18	[N-]=[N+]=NCC1=CC=CS1	2-(azidomethyl)thiophene
EN300-226342	C8H7BrFN3	244.07	C[C@H](N=[N+]=[N-])C=1C=CC(F)=C(Br)C1	4-[(1S)-1-azidoethyl]-2-bromo-1-fluorobenzene
EN300-131361	C4H5F3N4O	182.11	FC(F)(F)C(=O)NCCN=[N+]=[N-]	N-(2-azidoethyl)-2,2,2-trifluoroacetamide
EN300-179889	C8H5FN4	176.15	FC=1C=C(C#N)C=CC1CN=[N+]=[N-]	4-(azidomethyl)-3-fluorobenzonitrile
EN300-370507	C8H8BrN3O	242.08	O[C@H](CN=[N+]=[N-])C=1C=CC(Br)=CC1	(1S)-2-azido-1-(4-bromophenyl)ethan-1-ol
EN300-243714	C4H7N3O	113.12	CC(=O)CCN=[N+]=[N-]	4-azidobutan-2-one
EN300-204892	C8H7N3O	161.16	CC(=O)C=1C=CC=CC1N=[N+]=[N-]	1-(2-azidophenyl)ethan-1-one
EN300-49488	C8H9N3	147.18	CC=1C=CC(CN=[N+]=[N-])=CC1	1-(azidomethyl)-4-methylbenzene
EN300-60364	C5H3N3O2	137.10	[N-]=[N+]=NC(=O)C1=CC=CO1	furan-2-carbonyl azide
EN300-63959	C8H7FN4O	194.17	NC(=O)C(N=[N+]=[N-])C=1C=CC(F)=CC1	2-azido-2-(4-fluorophenyl)acetamide
EN300-248262	C8H7F2N3	183.16	C[C@H](N=[N+]=[N-])C=1C=CC(F)=CC1F	1-[(1S)-1-azidoethyl]-2,4-difluorobenzene
EN300-105053	C5H7N3O2	141.13	[N-]=[N+]=NCC1CCC(=O)O1	5-(azidomethyl)oxolan-2-one
EN300-115649	C10H9N5	199.22	[N-]=[N+]=NCC=1C=CC(=CC1)N2C=CC=N2	1-[4-(azidomethyl)phenyl]-1H-pyrazole
EN300-107407	C8H4N8	212.17	[N-]=[N+]=NC1=NC=2C=CC=CC2N3N=NN=C13	4-azido-[1,2,3,4]tetrazolo[1,5-a]quinoxaline
EN300-270369	C7H8N4	148.17	C[C@H](N=[N+]=[N-])C=1C=CC=CN1	2-[(1S)-1-azidoethyl]pyridine
EN300-115673	C9H18N4O	198.27	CC(C)CN1CCOC(CN=[N+]=[N-])C1	2-(azidomethyl)-4-(2-methylpropyl)morpholine
EN300-222310	C9H10FN3O	195.20	OC(CN=[N+]=[N-])CC=1C=CC=C(F)C1	1-azido-3-(3-fluorophenyl)propan-2-ol
EN300-183415	C9H11N3O	177.21	CC=1C=CC(=CC1)[C@H](O)CN=[N+]=[N-]	(1S)-2-azido-1-(4-methylphenyl)ethan-1-ol
EN300-214581	C8H7BrFN3	244.07	C[C@H](N=[N+]=[N-])C=1C=CC(Br)=CC1F	1-[(1S)-1-azidoethyl]-4-bromo-2-fluorobenzene
EN300-117459	C8H7N3O2	177.16	[N-]=[N+]=NCC=1C=CC=2OCOC2C1	5-(azidomethyl)-2H-1,3-benzodioxole
EN300-214580	C8H7BrFN3	244.07	C[C@@H](N=[N+]=[N-])C=1C=CC(Br)=CC1F	1-[(1R)-1-azidoethyl]-4-bromo-2-fluorobenzene
EN300-206792	C8H6ClN3O	195.61	ClC=1C=CC(=CC1)C(=O)CN=[N+]=[N-]	2-azido-1-(4-chlorophenyl)ethan-1-one
EN300-199839	C6H10N4O	154.17	[N-]=[N+]=NC[C@H]1CCCC(=O)N1	(6R)-6-(azidomethyl)piperidin-2-one
EN300-202740	C8H8BrN3O	242.08	O[C@H](CN=[N+]=[N-])C=1C=CC=C(Br)C1	(1S)-2-azido-1-(3-bromophenyl)ethan-1-ol
EN300-133765	C9H10N4O	190.21	NC(=O)C(CC=1C=CC=CC1)N=[N+]=[N-]	2-azido-3-phenylpropanamide
EN300-202540	C8H8BrN3O	242.08	O[C@@H](CN=[N+]=[N-])C=1C=CC=C(Br)C1	(1R)-2-azido-1-(3-bromophenyl)ethan-1-ol
EN300-141250	C9H7N3S	189.24	[N-]=[N+]=NCC1=CSC=2C=CC=CC12	3-(azidomethyl)-1-benzothiophene
EN300-171768	C7H7N5	161.17	CN1C=C(CN=[N+]=[N-])C=C1C#N	4-(azidomethyl)-1-methyl-1H-pyrrole-2-carbonitrile
EN300-69118	C10H13N3O	191.23	COC=1C=CC=CC1C(C)(C)N=[N+]=[N-]	1-(2-azidopropan-2-yl)-2-methoxybenzene
EN300-115747	C6H8N4S	168.22	CCC1=NC(CN=[N+]=[N-])=CS1	4-(azidomethyl)-2-ethyl-1,3-thiazole
EN300-120704	C8H17N5	183.26	CN(C)C1CCN(CCN=[N+]=[N-])C1	1-(2-azidoethyl)-N,N-dimethylpyrrolidin-3-amine
EN300-119134	C6H12N4O	156.19	CC(C)C(=O)NCCN=[N+]=[N-]	N-(2-azidoethyl)-2-methylpropanamide
EN300-105704	C6H3Cl2N3	188.02	ClC=1C=CC(N=[N+]=[N-])=CC1Cl	4-azido-1,2-dichlorobenzene
EN300-43962	C5H9N3O	127.15	OC1CCCC1N=[N+]=[N-]	2-azidocyclopentan-1-ol
EN300-252617	C10H13N3O	191.23	COC=1C=CC(C)=CC1[C@@H](C)N=[N+]=[N-]	2-[(1R)-1-azidoethyl]-1-methoxy-4-methylbenzene
EN300-252598	C10H13N3O	191.23	COC=1C=CC(C)=CC1[C@H](C)N=[N+]=[N-]	2-[(1S)-1-azidoethyl]-1-methoxy-4-methylbenzene
EN300-258079	C4H9ClN4	148.60	Cl.[N-]=[N+]=NC1CCNC1	3-azidopyrrolidine hydrochloride
EN300-120076	C5H9N3O	127.15	[N-]=[N+]=NCC1CCOC1	3-(azidomethyl)oxolane
EN300-184344	C8H8FN3O	181.17	O[C@@H](CN=[N+]=[N-])C=1C=CC(F)=CC1	(1R)-2-azido-1-(4-fluorophenyl)ethan-1-ol
EN300-66738	C9H6N4	170.17	[N-]=[N+]=NC=1C=CC=C2N=CC=CC12	5-azidoquinoline
EN300-176970	C4H4N4S	140.17	[N-]=[N+]=NCC1=NC=CS1	2-(azidomethyl)-1,3-thiazole
EN300-255823	C7H13N3O	155.20	O[1C@@H]1CCCCC[1C@H]1N=[N+]=[N-]	2-azidocycloheptan-1-ol
EN300-179215	C13H9N3	207.24	[N-]=[N+]=NC1C=2C=CC=CC2C=3C=CC=CC13	9-azido-9H-fluorene
EN300-69110	C6H5N3O2	151.13	CC1=CC=C(O1)C(=O)N=[N+]=[N-]	5-methylfuran-2-carbonyl azide
EN300-115546	C7H12N4O	168.20	CC(N=[N+]=[N-])C(=O)N1CCCC1	2-azido-1-(pyrrolidin-1-yl)propan-1-one
EN300-60368	C6H4N4O	148.12	[N-]=[N+]=NC(=O)C=1C=CC=NC1	pyridine-3-carbonyl azide
EN300-119355	C5H9N3O	127.15	[N-]=[N+]=NC1CCOCC1	4-azidooxane
EN300-122687	C7H6IN3	259.05	IC=1C=CC(CN=[N+]=[N-])=CC1	1-(azidomethyl)-4-iodobenzene
EN300-302173	C11H13N3O	203.25	[N-]=[N+]=NC[1C@@H]1C[1C@H](CO1)C=2C=CC=CC2	2-(azidomethyl)-4-phenyloxolane
EN300-99922	C6H3BrFN3	216.01	FC=1C=C(Br)C=CC1N=[N+]=[N-]	1-azido-4-bromo-2-fluorobenzene
EN300-299025	C11H13N3O	203.25	[N-]=[N+]=NC[1C@@H]1C[1C@@H](CO1)C=2C=CC=CC2	2-(azidomethyl)-4-phenyloxolane
EN300-116384	C9H9N3O2	191.19	[N-]=[N+]=NCC1COC=2C=CC=CC2O1	2-(azidomethyl)-2,3-dihydro-1,4-benzodioxine
EN300-312005	C4H7N3O	113.12	O[1C@@H]1CC[1C@H]1N=[N+]=[N-]	2-azidocyclobutan-1-ol
EN300-159716	C3H7N3O	101.11	CC(O)CN=[N+]=[N-]	1-azidopropan-2-ol
EN300-243982	C5H11N3	113.16	CC(C)(C)CN=[N+]=[N-]	1-azido-2,2-dimethylpropane
EN300-75515	C6H3F2N3	155.11	FC=1C=CC(N=[N+]=[N-])=C(F)C1	1-azido-2,4-difluorobenzene
EN300-306457	C6H4ClN3O	169.57	OC=1C=C(Cl)C=CC1N=[N+]=[N-]	2-azido-5-chlorophenol
EN300-252481	C8H15N3O	169.23	CCO[1C@@H]1CCCC[1C@H]1N=[N+]=[N-]	1-azido-2-ethoxycyclohexane
EN300-111597	C5H11N3	113.16	CC(C)CCN=[N+]=[N-]	1-azido-3-methylbutane
EN300-45400	C7H6FN3	151.14	FC=1C=CC(CN=[N+]=[N-])=CC1	1-(azidomethyl)-4-fluorobenzene
EN300-266389	C5H9N3O2	143.15	CO[1C@@H]1COC[1C@H]1N=[N+]=[N-]	3-azido-4-methoxyoxolane
EN300-137780	C5H9N5O	155.16	[N-]=[N+]=NCCN1CCNC1=O	1-(2-azidoethyl)imidazolidin-2-one
EN300-77455	C6H3BrClN3	232.47	ClC=1C=C(Br)C=CC1N=[N+]=[N-]	1-azido-4-bromo-2-chlorobenzene
EN300-74684	C7H15N5	169.23	CN1CCN(CCN=[N+]=[N-])CC1	1-(2-azidoethyl)-4-methylpiperazine
EN300-120703	C9H9N5	187.21	[N-]=[N+]=NCCN1C=NC=2C=CC=CC12	1-(2-azidoethyl)-1H-1,3-benzodiazole
EN300-213590	C4H7N3	97.12	CC1(CC1)N=[N+]=[N-]	1-azido-1-methylcyclopropane
EN300-68418	C10H7N3	169.19	[N-]=[N+]=NC=1C=CC=C2C=CC=CC12	1-azidonaphthalene

## Sheet: Supp. Dataset 2a
	Supp. Dataset 2a: List of all analyzed proteins detected by pull down proteomics
	Peptides	Unique peptides	Mol. weight [kDa]	Score	P-value(1/DMSO)	Log2(1/DMSO fold enrichment)	P-value(2/DMSO)	Log2(2/DMSO fold enrichment)	P-value(1/1k)	Log2(1/1k fold enrichment)	Protein IDs
	11	11	117.97	76.052	0.912588	0.194647	0.000171417	8.68245	0.957269	-0.100813	sp|A0AVT1|UBA6_HUMAN
	4	4	266.94	22.669	0.945745	0.0864356	0.0827281	5.76815	0.88922	0.161344	sp|A5YKK6|CNOT1_HUMAN
	4	4	226.37	24.103	0.891407	-0.172437	0.000507874	6.42525	0.355918	0.767032	sp|A6NHR9|SMHD1_HUMAN
	9	9	105.34	59.816	0.76986	-0.782419	0.0240172	6.03957	0.89197	-0.324193	sp|Q99613|EIF3C_HUMAN;sp|B5ME19|EIFCL_HUMAN
	5	5	49.129	35.937	0.759269	0.772504	0.0067552	7.01148	0.592141	1.19007	sp|O00148|DX39A_HUMAN;sp|Q13838|DX39B_HUMAN
	6	6	41.796	75.268	0.939404	-0.13552	0.0012737	7.07416	0.978048	-0.0465164	sp|O00154|BACH_HUMAN
	11	11	121.68	133.2	0.88761	-0.253316	0.000941886	7.91732	0.992227	-0.015697	sp|O00159|MYO1C_HUMAN
	9	9	37.636	89.372	0.436588	0.723228	7.82439e-12	9.52753	0.992549	-0.010025	sp|O00170|AIP_HUMAN
	2	2	104.64	12.491	NaN	0	0.0526079	4.6518	NaN	0	sp|O00192|ARVC_HUMAN
	6	6	121.32	34.272	0.411853	-0.206609	3.52137e-07	8.40114	0.433366	-0.321688	sp|O00203|AP3B1_HUMAN;sp|Q13367|AP3B2_HUMAN
	6	6	47.463	97.602	0.865071	-0.321792	0.156809	4.25903	0.947543	0.104196	sp|O00231|PSD11_HUMAN
	10	10	26.922	323.31	0.0502206	4.73049	0.00357925	9.5404	0.0195897	5.26565	sp|O00299|CLIC1_HUMAN
	4	4	37.563	260.42	0.929132	-0.171719	0.00222537	6.67881	0.983309	0.0366764	sp|O00303|EIF3F_HUMAN
	11	10	123.63	101.66	0.392363	1.75039	0.00134006	8.5244	0.23254	2.15479	sp|O00410|IPO5_HUMAN
	22	22	81.876	323.31	0.839989	-0.308768	0.000172876	10.0786	0.905406	-0.171401	sp|O00429|DNM1L_HUMAN
	7	7	190.68	41.158	0.436588	0.710022	5.22902e-08	7.27983	0.703025	0.32337	sp|O00443|P3C2A_HUMAN
	10	10	68.002	90.231	0.964698	0.0714199	0.000185289	8.40054	0.953344	0.0896144	sp|O00541|PESC_HUMAN
	18	18	73.243	323.31	0.0444741	0.66992	1.87154e-08	5.44514	0.16842	3.18403	sp|O00571|DDX3X_HUMAN;sp|O15523|DDX3Y_HUMAN;sp|Q9NQI0|DDX4_HUMAN
	10	10	231.43	61.042	0.785263	0.187672	1.45728e-06	8.48535	0.782154	0.174277	sp|O14578|CTRO_HUMAN
	10	10	47.484	89.189	0.204099	3.35937	1.18009e-07	9.96307	0.134807	3.35937	sp|O14733|MP2K7_HUMAN
	12	12	72.683	274.6	0.893885	-0.248275	0.000402818	9.65857	0.982054	-0.0381951	sp|O14744|ANM5_HUMAN
	2	2	123.9	11.389	0.947358	0.0598027	0.0849692	3.94157	0.850314	0.151425	sp|O14776|TCRG1_HUMAN
	6	6	73.912	34.166	0.684516	0.345056	1.73873e-06	7.22595	0.931446	0.0768695	sp|O14777|NDC80_HUMAN
	6	6	27.887	39.206	0.882731	-0.375496	0.0102731	6.62062	0.956895	0.117716	sp|O14818|PSA7_HUMAN;sp|Q8TAA3|PSMA8_HUMAN
	13	13	81.957	144.5	0.436588	0.519125	1.69717e-08	9.52293	0.942533	0.0524626	sp|O14867|BACH1_HUMAN
	3	3	105.12	24.229	0.436588	1.1506	0.0527684	5.2364	0.972743	0.0565491	sp|O14936|CSKP_HUMAN
	2	2	19.794	12.956	0.837636	-0.420348	0.00526058	6.46922	0.966626	-0.0757141	sp|P19105|ML12A_HUMAN;sp|O14950|ML12B_HUMAN
	15	15	123.38	180.19	0.788828	-0.644207	0.0028226	9.02946	0.979025	-0.0525327	sp|O14980|XPO1_HUMAN
	6	6	251.89	57.048	0.436588	0.554139	6.45177e-07	8.11039	0.916275	-0.093442	sp|O15027|SC16A_HUMAN
	16	16	144.73	112.77	0.371607	-0.44548	6.7402e-06	9.36646	0.400519	-0.833875	sp|O15067|PUR4_HUMAN
	8	8	84.639	47.579	0.864959	-0.255925	0.000565426	7.72151	0.985295	0.023963	sp|O15111|IKKA_HUMAN
	3	3	40.949	18.849	0.817139	-0.342981	0.1235	4.62662	0.843148	-0.292222	sp|O15143|ARC1B_HUMAN
	4	4	77.187	23.828	NaN	0	2.68404e-09	8.11873	NaN	0	sp|O15228|GNPAT_HUMAN
	12	12	73.525	104.59	0.988988	0.0220574	0.000122599	9.45194	0.941917	-0.120139	sp|O15231|ZN185_HUMAN
	6	6	52.743	323.31	0.764181	-0.226796	2.14287e-05	8.96287	0.720818	-0.30808	sp|O15269|SPTC1_HUMAN
	17	17	116.92	176.58	0.436588	0.540111	9.24543e-10	10.3743	0.786218	-0.278079	sp|O15294|OGT1_HUMAN
	3	3	59.271	37.936	0.892119	0.215685	0.000236915	7.47604	0.941131	0.114798	sp|O15355|PPM1G_HUMAN
	5	5	63.972	286.36	0.994464	0.0143844	0.0014519	7.19005	0.981083	-0.0486064	sp|O15371|EIF3D_HUMAN
	2	2	39.93	12.633	0.966468	-0.0742768	0.142513	4.03632	0.898503	0.195955	sp|O15372|EIF3H_HUMAN
	6	6	54.985	56.766	0.436588	0.93704	6.04554e-09	7.90387	0.355918	0.93704	sp|O15446|RPA34_HUMAN
	6	6	35.277	72.323	0.950254	-0.0596468	4.04331e-05	8.38131	0.672512	0.301821	sp|O15479|MAGB2_HUMAN
	17	17	90.932	154.6	0.308594	2.69772	0.00174457	9.486	0.212792	3.01891	sp|O43143|DHX15_HUMAN
	5	5	54.843	54.292	0.881864	-0.149704	0.000127983	6.79073	0.91344	0.0903621	sp|O43148|MCES_HUMAN
	2	2	50.714	11.575	NaN	0	1.19124e-05	5.21558	NaN	0	sp|O43159|RRP8_HUMAN
	5	5	16.694	323.31	0.48635	-1.55482	0.00490699	9.20296	0.824597	-0.281574	sp|O43169|CYB5B_HUMAN
	14	14	56.65	323.31	0.889285	-0.399868	0.00211773	10.4531	0.0174213	-5.68868	sp|O43175|SERA_HUMAN
	9	9	60.977	78.984	0.369521	2.04598	0.00462157	7.10897	0.251673	2.37868	sp|O43242|PSMD3_HUMAN
	12	10	70.832	75.025	0.769916	0.428439	2.12294e-05	9.37873	0.936233	0.120358	sp|O43252|PAPS1_HUMAN
	4	4	88.828	45.109	0.436588	0.450459	0.0528047	5.75234	0.355918	0.450459	sp|O43264|ZW10_HUMAN
	8	6	70.942	45.092	0.744256	0.27195	1.95279e-06	7.48011	0.355918	0.619562	sp|O43390|HNRPR_HUMAN
	6	6	32.251	323.31	0.935962	0.10521	3.40476e-05	9.73312	0.880138	-0.225192	sp|O43396|TXNL1_HUMAN
	11	11	112.59	169.73	0.82258	-0.512106	0.00452922	7.47397	0.845181	0.331961	sp|O43491|E41L2_HUMAN
	8	8	109.96	72.297	0.828524	-0.424541	0.00257097	7.34841	0.9336	0.130624	sp|O43592|XPOT_HUMAN
	4	4	50.75	97.149	0.997678	-0.00475979	0.000249105	8.38561	0.998742	-0.00249577	sp|O43670|ZN207_HUMAN
	4	4	37.154	86.757	0.798903	-0.327647	0.000444906	7.19274	0.996046	0.00522518	sp|O43684|BUB3_HUMAN
	33	20	104.85	323.31	0.278159	-2.33424	0.000242955	3.20248	0.222462	3.14371	sp|O43707|ACTN4_HUMAN
	5	5	91.35	28.614	0.839524	-0.324195	0.13763	4.2876	0.926136	0.119221	sp|O43747|AP1G1_HUMAN
	5	5	62.942	29.736	0.813557	-0.435847	0.00245711	7.01086	0.947131	-0.107756	sp|O43776|SYNC_HUMAN
	8	8	131.98	55.371	0.825472	-0.323624	0.000716095	7.45992	0.87321	-0.2263	sp|O43795|MYO1B_HUMAN
	4	4	76.107	24.905	NaN	0	6.13212e-06	8.1783	NaN	0	sp|O43823|AKAP8_HUMAN
	6	6	131.7	37.235	0.436588	0.604455	5.64911e-08	7.27848	0.832186	0.165349	sp|O43847|NRDC_HUMAN
	4	4	146.56	26.786	0.436588	0.367732	2.7511e-07	8.12436	0.929664	-0.0513124	sp|O60343|TBCD4_HUMAN
	9	9	54.554	87.574	0.436588	0.680034	2.05908e-08	9.90235	0.840306	-0.240882	sp|O60443|GSDME_HUMAN
	2	2	102.91	14.32	NaN	0	1.45309e-06	6.9674	NaN	0	sp|O60502|OGA_HUMAN
	9	7	69.602	91.741	0.866215	-0.361788	0.00258288	7.70046	0.987252	-0.0304375	sp|O60506|HNRPQ_HUMAN
	5	4	124.71	50.032	NaN	0	0.053304	5.60573	NaN	0	sp|O60518|RNBP6_HUMAN
	10	10	47.074	323.31	0.926034	0.190572	0.000394367	8.61495	0.98834	-0.0306606	sp|O60664|PLIN3_HUMAN
	6	6	107.89	323.31	0.801532	0.269063	8.9446e-06	8.06348	0.66946	0.390288	sp|O60763|USO1_HUMAN
	8	8	138.83	80.198	0.851597	-0.469502	0.0116463	6.58077	0.557995	-1.36746	sp|O60841|IF2P_HUMAN
	3	3	120.87	19.211	0.285591	-0.406446	1.6238e-05	5.87221	NaN	0	sp|O75044|SRGP2_HUMAN;sp|P0DMP2|SRG2B_HUMAN;sp|Q7Z6B7|SRGP1_HUMAN;sp|P0DJJ0|SRG2C_HUMAN
	7	7	66.193	201.68	0.874378	-0.399618	0.00789327	6.8742	0.510999	-1.6607	sp|O75083|WDR1_HUMAN
	25	25	146.67	323.31	0.970267	0.057418	5.63643e-05	10.5946	0.842938	0.265441	sp|O75153|CLU_HUMAN
	3	3	79.227	22.098	0.436588	0.143138	3.18916e-07	6.89898	0.355918	0.143138	sp|O75157|T22D2_HUMAN
	5	5	274.25	31.978	NaN	0	1.74107e-06	7.61309	NaN	0	sp|O75179|ANR17_HUMAN;sp|Q8IWZ3|ANKH1_HUMAN
	2	2	115.27	11.859	NaN	0	2.58813e-07	6.1494	NaN	0	sp|O75362|ZN217_HUMAN
	88	78	278.16	323.31	0.195262	0.311117	1.11507e-06	4.9747	0.383862	2.12205	sp|O75369|FLNB_HUMAN
	8	8	51.712	214.46	0.268687	-2.8453	0.000394275	3.1265	0.529926	1.69356	sp|O75390|CISY_HUMAN
	3	3	24.74	37.651	0.362687	1.70353	0.177862	3.73416	0.235872	2.00045	sp|O75396|SC22B_HUMAN
	4	4	54.366	53.606	0.436588	0.60967	1.47445e-10	8.40597	0.57936	-1.01842	sp|O75439|MPPB_HUMAN
	2	2	110.3	26.23	NaN	0	7.33156e-08	5.45218	NaN	0	sp|O75448|MED24_HUMAN
	3	3	39.171	18.421	0.925215	0.110953	0.000116437	6.58751	0.982531	-0.0266099	sp|O75477|ERLN1_HUMAN;sp|O94905|ERLN2_HUMAN
	5	5	145.83	29.443	0.603827	0.778358	4.61635e-06	7.01321	0.0151088	-3.92148	sp|O75533|SF3B1_HUMAN
	15	15	88.884	323.31	0.847534	-0.50404	0.00404158	8.56705	0.534792	-1.54683	sp|O75534|CSDE1_HUMAN
	4	4	34.404	57.862	0.436588	0.374003	1.62768e-07	7.772	0.355918	0.374003	sp|O75569|PRKRA_HUMAN
	7	7	244.5	47.381	0.873096	-0.23266	0.000736931	6.91346	0.963423	0.0570083	sp|O75643|U520_HUMAN
	6	6	31.444	35.104	0.838115	0.332251	0.0843831	5.93424	0.979078	0.0441766	sp|O75663|TIPRL_HUMAN
	12	12	155.2	323.31	0.881575	0.102315	1.1546e-06	9.56094	0.652742	-0.530822	sp|O75694|NU155_HUMAN
	7	7	35.611	54.568	0.741357	-0.561333	0.00168874	7.46142	0.914965	0.130454	sp|O75821|EIF3G_HUMAN
	5	5	46.659	37.195	0.790466	-0.5274	0.00646141	6.24334	0.800194	-0.516832	sp|O75874|IDHC_HUMAN
	6	6	75.022	56.668	0.792655	-0.336625	0.000553712	6.93608	0.786466	-0.36515	sp|O94776|MTA2_HUMAN
	4	4	126.69	23.944	NaN	0	1.1655e-06	7.21237	NaN	0	sp|O94851|MICA2_HUMAN
	6	6	73.46	277.81	0.971095	0.0620335	0.000691639	6.89191	0.861485	0.263046	sp|O94925|GLSK_HUMAN
	2	2	133.01	12.365	0.817761	-0.321597	0.0051061	4.59717	0.81897	0.232512	sp|O94979|SC31A_HUMAN
	14	14	309.35	111.01	0.895345	-0.496656	0.0364583	6.65429	0.770849	0.831662	sp|O95071|UBR5_HUMAN
	2	2	112.61	14.902	0.830337	-0.503553	0.135921	6.48606	0.897999	-0.283983	sp|O95197|RTN3_HUMAN
	3	3	100.28	18.587	NaN	0	1.18179e-07	6.82313	NaN	0	sp|O95235|KI20A_HUMAN
	16	16	139.88	122.58	0.436588	1.26175	1.954e-07	10.2156	0.955375	-0.10867	sp|O95239|KIF4A_HUMAN;sp|Q2VIQ3|KIF4B_HUMAN;sp|Q9Y496|KIF3A_HUMAN;sp|Q6ZMV9|KIF6_HUMAN
	4	4	208.44	23.285	NaN	0	2.28179e-06	6.2621	NaN	0	sp|O95248|MTMR5_HUMAN
	5	5	27.547	57.309	0.436588	1.34185	1.5143e-06	8.73638	0.98668	-0.0334368	sp|O95336|6PGL_HUMAN
	13	11	69.5	323.31	0.922723	-0.0797305	9.01282e-06	10.1889	0.782809	-0.269075	sp|O95340|PAPS2_HUMAN
	33	33	135.65	323.31	0.836905	-0.522799	0.00158521	10.3862	0.917895	-0.242821	sp|O95347|SMC2_HUMAN
	6	6	119.52	61.229	0.0813678	-4.06605	8.93467e-05	3.15697	0.956056	0.123102	sp|O95373|IPO7_HUMAN
	6	6	80.419	96.582	0.896238	-0.183891	0.00075201	6.86632	0.850762	0.211474	sp|O95573|ACSL3_HUMAN;sp|O60488|ACSL4_HUMAN
	5	4	63.182	29.574	NaN	0	0.0525853	5.74095	NaN	0	sp|O95793|STAU1_HUMAN
	5	5	23.772	41.246	0.756921	0.474702	2.74584e-05	8.50574	0.977958	0.0453038	sp|O95816|BAG2_HUMAN
	4	4	61.594	24.271	0.436588	0.461709	1.96795e-11	7.7507	0.945499	0.0443568	sp|O95817|BAG3_HUMAN
	4	4	19.206	24.933	0.285591	-0.227994	1.66162e-06	8.64196	NaN	0	sp|O95881|TXD12_HUMAN
	4	4	37.893	323.31	0.791025	-0.209806	4.21998e-05	7.27558	0.688351	-0.397501	sp|O96008|TOM40_HUMAN
	14	13	36.688	323.31	0.433422	-0.310691	3.99532e-05	3.765	0.623352	-0.173389	sp|P00338|LDHA_HUMAN
	4	4	34.234	42.573	0.840115	-0.560128	0.0129327	6.87696	0.93093	0.194152	sp|P00387|NB5R3_HUMAN
	5	5	56.256	31.698	0.436588	0.592774	1.31109e-06	7.97364	0.989089	-0.0120721	sp|P00390|GSHR_HUMAN
	5	5	47.517	323.31	0.284266	2.74148	0.00393894	7.34153	0.207835	2.97979	sp|P00505|AATM_HUMAN
	15	15	44.614	323.31	0.146323	-4.67449	0.000553407	2.95616	0.0923401	-4.58667	sp|P00558|PGK1_HUMAN;sp|P07205|PGK2_HUMAN
	6	6	11.006	323.31	0.325159	3.45891	0.0435156	6.33913	0.466137	-1.73281	sp|P01040|CYTA_HUMAN
	32	31	74.139	323.31	0.340746	0.204979	7.74737e-05	3.97697	0.159666	3.95454	sp|P02545|LMNA_HUMAN
	15	15	84.87	200.01	0.833083	-0.603708	0.00955013	7.83123	0.986178	0.0416985	sp|P02786|TFR1_HUMAN
	13	12	78.181	323.31	0.383274	-1.94861	0.663617	-1.13474	0.00863415	-5.99783	sp|P02788|TRFL_HUMAN
	6	6	59.755	73.396	0.951017	-0.175028	0.00815479	7.06576	0.233607	-3.30544	sp|P04040|CATA_HUMAN
	17	15	39.42	323.31	0.319765	-0.231424	4.30353e-07	3.38589	0.359866	-0.415782	sp|P04075|ALDOA_HUMAN;sp|P05062|ALDOB_HUMAN
	3	3	11.139	88.55	0.948524	0.117331	0.0910422	6.85572	0.920224	-0.196878	sp|P04080|CYTB_HUMAN
	14	14	38.714	293.86	0.00182272	0.359597	3.242e-05	3.99232	0.470904	-0.456786	sp|P04083|ANXA1_HUMAN
	7	7	85.658	42.277	NaN	0	5.30721e-07	7.85642	NaN	0	sp|P04150|GCR_HUMAN;sp|P08235|MCR_HUMAN
	15	15	25.468	118.81	0.848571	0.346779	4.83756e-05	10.8042	0.954733	-0.113168	sp|P04183|KITH_HUMAN
	17	17	36.053	323.31	0.0172435	-0.2323	0.000151505	2.69078	6.26799e-05	-0.599494	sp|P04406|G3P_HUMAN;sp|O14556|G3PT_HUMAN
	3	2	40.84	323.31	NaN	0	0.0523265	4.24386	NaN	0	sp|P04439|HLAA_HUMAN;sp|P01893|HLAH_HUMAN;sp|P17693|HLAG_HUMAN;sp|P13747|HLAE_HUMAN;sp|P01889|HLAB_HUMAN
	10	10	22.782	139.68	0.412774	-2.85758	0.0226261	6.95319	0.973465	-0.103938	sp|P04792|HSPB1_HUMAN
	12	12	35.716	323.31	0.971953	-0.0691528	0.00025838	10.559	0.967944	0.0729885	sp|P04818|TYSY_HUMAN
	15	15	68.569	142.17	0.835902	-0.544193	0.0043343	8.54252	0.981009	-0.0543146	sp|P04843|RPN1_HUMAN
	6	6	69.283	323.31	0.794527	0.163118	0.980884	-0.0597466	0.0643172	4.30454	sp|P04844|RPN2_HUMAN
	12	12	112.89	118.17	0.33845	1.78421	0.0169955	5.92888	0.0437793	4.16205	sp|P05023|AT1A1_HUMAN;sp|P13637|AT1A3_HUMAN;sp|P50993|AT1A2_HUMAN;sp|Q13733|AT1A4_HUMAN;sp|P54707|AT12A_HUMAN
	11	10	56.381	120.48	0.000103228	7.1183	0.617284	1.35693	0.157137	-0.393226	sp|P05091|ALDH2_HUMAN;sp|P00352|AL1A1_HUMAN;sp|P47895|AL1A3_HUMAN;sp|O94788|AL1A2_HUMAN
	4	4	10.834	40.051	0.150061	3.44501	0.318229	3.49025	0.808796	0.747264	sp|P05109|S10A8_HUMAN
	11	5	32.852	248.41	0.841972	-0.484971	0.00314167	8.49437	0.963507	0.0924225	sp|P05141|ADT2_HUMAN;sp|Q9H0C2|ADT4_HUMAN
	23	23	80.058	323.31	0.211484	-0.250261	0.354746	0.338681	0.0200424	-0.610727	sp|P05165|PCCA_HUMAN
	6	6	36.112	323.31	0.888237	-0.316627	0.00472234	6.90733	0.986151	-0.0353737	sp|P05198|IF2A_HUMAN
	4	4	11.665	50.541	0.873223	-0.389819	0.0162925	5.97737	0.979528	0.0542636	sp|P05387|RLA2_HUMAN
	8	8	34.273	110.57	0.803781	-0.684867	0.00948652	7.68115	0.985942	0.0396562	sp|P05388|RLA0_HUMAN;sp|Q8NHW5|RLA0L_HUMAN
	5	5	88.414	36.945	0.99732	0.00374206	0.000116905	6.79442	0.927275	-0.105993	sp|P05556|ITB1_HUMAN
	4	3	34.095	20.357	0.972435	-0.0713773	0.128081	5.24462	0.898191	0.230681	sp|P06493|CDK1_HUMAN
	7	7	56.559	50.656	0.866102	-0.420343	0.18917	4.59756	0.929582	0.181703	sp|P06576|ATPB_HUMAN
	6	6	13.242	323.31	0.717482	-1.29073	0.942976	0.321023	0.054312	-5.89635	sp|P06702|S10A9_HUMAN
	20	18	47.168	323.31	0.640626	0.143074	0.000104538	3.49054	0.828111	-0.0493655	sp|P06733|ENOA_HUMAN
	6	6	63.146	62.432	0.668839	1.25179	0.0080211	7.08031	0.523761	1.65046	sp|P06744|G6PI_HUMAN;CON__Q3ZBD7
	10	10	32.575	323.31	0.960612	-0.0129573	2.33656e-05	3.69919	0.0193078	6.35082	sp|P06748|NPM_HUMAN
	12	5	32.95	58.594	0.655741	-1.28992	0.0114636	8.6132	0.870451	-0.372031	sp|P06753|TPM3_HUMAN
	11	10	36.638	323.31	0.327102	2.68121	0.0574147	6.08289	0.318496	-0.161077	sp|P07195|LDHB_HUMAN;sp|Q6ZMR3|LDH6A_HUMAN;sp|P07864|LDHC_HUMAN
	22	22	57.116	323.31	0.201075	-3.91637	6.01043e-06	4.55928	0.551548	1.89282	sp|P07237|PDIA1_HUMAN
	5	5	20.863	49.649	0.885292	0.431613	0.214554	2.94621	0.390729	-1.62219	sp|P07305|H10_HUMAN
	18	18	38.604	323.31	0.873571	-0.095847	6.68692e-05	4.12403	0.106051	-1.01527	sp|P07355|ANXA2_HUMAN;sp|A6NMY6|AXA2L_HUMAN
	7	7	81.889	53.438	0.924627	-0.167927	0.132019	4.57612	0.885562	-0.264497	sp|P07384|CAN1_HUMAN
	20	4	49.67	323.31	0.892039	-0.473971	0.0076875	9.3798	0.0256444	-6.29162	sp|P07437|TBB5_HUMAN;sp|A6NNZ2|TBB8B_HUMAN;sp|Q9H4B7|TBB1_HUMAN;CON__ENSEMBL:ENSBTAP00000025008
	7	6	15.054	261.37	0.174712	3.71732	0.0158121	8.14238	0.3394	2.44677	sp|P07737|PROF1_HUMAN
	2	2	19.608	20.473	0.680773	-0.331631	0.102433	3.96308	0.687883	-0.354531	sp|P07741|APT_HUMAN
	19	19	170.59	181.17	0.764432	-0.802659	0.00721166	8.20825	0.94138	-0.165485	sp|P07814|SYEP_HUMAN
	28	14	84.659	323.31	0.400782	-2.33219	4.74324e-05	3.41422	0.193809	4.34806	sp|P07900|HS90A_HUMAN;sp|Q14568|HS902_HUMAN;sp|Q58FG0|HS905_HUMAN;sp|Q58FG1|HS904_HUMAN
	4	4	22.006	36.101	0.848023	0.332756	0.00027372	7.51179	0.92053	-0.197175	sp|P08134|RHOC_HUMAN;sp|P61586|RHOA_HUMAN;sp|P62745|RHOB_HUMAN
	14	14	67.993	216.56	0.255922	-3.08517	4.19478e-05	3.78324	0.57879	-1.55309	sp|P08195|4F2_HUMAN
	6	5	85.182	35.106	0.874245	-0.272386	0.00391891	5.57077	0.901281	-0.208491	sp|P08237|PFKAM_HUMAN
	34	16	83.263	323.31	0.992926	-0.00202624	5.81674e-05	3.63868	0.325695	-0.294184	sp|P08238|HS90B_HUMAN;sp|Q58FF7|H90B3_HUMAN
	5	5	64.369	32.114	0.980899	0.0431965	0.000892571	6.93141	0.985529	-0.0324931	sp|P08243|ASNS_HUMAN
	4	4	43.295	24.219	0.894826	-0.199138	0.00117963	6.29202	0.81582	0.27284	sp|P08559|ODPA_HUMAN;sp|P29803|ODPAT_HUMAN
	6	6	51.556	44.165	0.795216	0.688179	0.225952	4.05999	0.623385	1.1474	sp|P08621|RU17_HUMAN
	2	2	55.674	11.712	0.993277	0.00927798	0.000153396	6.49614	0.914834	0.106451	sp|P08651|NFIC_HUMAN;sp|O00712|NFIB_HUMAN;sp|Q14938|NFIX_HUMAN;sp|Q12857|NFIA_HUMAN
	24	21	53.651	323.31	0.938357	0.0271498	7.33671e-05	2.24892	0.671605	-0.1293	sp|P08670|VIME_HUMAN;sp|P17661|DESM_HUMAN;sp|P14136|GFAP_HUMAN;sp|P07196|NFL_HUMAN;sp|P07197|NFM_HUMAN
	9	9	35.936	323.31	0.892016	-0.437178	0.00956086	8.30647	0.596063	-1.58308	sp|P08758|ANXA5_HUMAN
	8	8	23.356	124.98	0.059129	4.73755	0.0065405	8.6839	0.395848	1.6587	sp|P09211|GSTP1_HUMAN
	9	9	14.716	293.3	0.372487	2.90429	0.00359253	10.7098	0.217841	-2.47397	sp|P09382|LEG1_HUMAN
	4	4	24.893	59.002	0.876219	-0.360349	0.00332483	7.78097	0.984436	-0.0404835	sp|P09429|HMGB1_HUMAN;sp|B2RPK0|HGB1A_HUMAN;sp|P23497|SP100_HUMAN
	11	4	32.708	28.101	0.665501	-1.14727	0.302194	3.76523	0.857156	-0.388674	sp|P09493|TPM1_HUMAN
	2	2	27.076	12.937	0.95291	-0.0792162	0.101533	4.83452	0.999001	-0.0015769	sp|P09496|CLCA_HUMAN
	4	4	47.578	23.254	0.811585	0.272813	5.20798e-05	6.73096	0.702983	0.377587	sp|P09543|CN37_HUMAN
	11	10	38.746	323.31	0.350077	-2.88049	0.026971	5.99139	0.955181	0.136307	sp|P09651|ROA1_HUMAN;sp|Q32P51|RA1L2_HUMAN
	11	11	113.08	74.707	0.901077	-0.29721	0.00499645	7.24125	0.983995	-0.0439291	sp|P09874|PARP1_HUMAN
	3	3	69.284	17.214	0.683885	-0.545951	0.00166793	6.18087	0.836303	0.174327	sp|P09960|LKHA4_HUMAN
	3	1	39.455	6.282	0.98576	0.0379556	0.00131475	7.49701	0.905219	0.228281	sp|P09972|ALDOC_HUMAN
	5	5	14.728	323.31	0.646494	-0.149053	4.25189e-06	3.84407	0.637792	-0.202102	sp|P62987|RL40_HUMAN;sp|P62979|RS27A_HUMAN;sp|P0CG47|UBB_HUMAN;sp|P0CG48|UBC_HUMAN
	16	6	70.051	175.81	0.856598	-0.431872	0.185139	4.54103	0.966683	-0.0895767	sp|P0DMV9|HS71B_HUMAN;sp|P0DMV8|HS71A_HUMAN
	3	3	167.78	26.428	NaN	0	1.2981e-06	7.63806	NaN	0	sp|P10070|GLI2_HUMAN
	3	3	68.996	19.154	0.996016	0.00806332	0.102346	5.3321	0.977537	-0.0450664	sp|P10515|ODP2_HUMAN
	4	4	11.737	323.31	0.939125	-0.21626	0.00154961	10.5578	0.493428	-2.08691	sp|P10599|THIO_HUMAN
	13	13	61.054	323.31	0.497987	-0.193271	0.00229208	2.41066	0.675635	0.145403	sp|P10809|CH60_HUMAN
	22	21	72.332	323.31	0.651476	-0.103762	0.000574988	2.98038	0.612913	-0.195056	sp|P11021|BIP_HUMAN
	21	11	70.897	323.31	0.207121	-4.20434	0.000641686	3.04994	0.560221	-1.97451	sp|P11142|HSP7C_HUMAN
	3	3	54.083	41.265	0.981665	-0.0284201	0.000523355	5.61716	0.972027	-0.0425949	sp|P11166|GTR1_HUMAN
	6	6	96.695	39.726	0.787299	-0.474199	0.00223535	7.02619	0.974057	-0.0476303	sp|P11216|PYGB_HUMAN;sp|P11217|PYGM_HUMAN;sp|P06737|PYGL_HUMAN
	18	18	59.256	323.31	0.0261888	0.674648	2.40454e-07	4.46888	0.0480286	0.485837	sp|P11413|G6PD_HUMAN
	39	39	129.63	323.31	0.0260044	-0.503318	0.18294	0.321967	0.0164356	-0.468125	sp|P11498|PYC_HUMAN
	22	21	101.53	184.79	0.179877	-3.66824	0.000169299	3.34212	0.113329	-3.67998	sp|P11586|C1TC_HUMAN
	3	3	39.724	54.87	0.436588	1.36483	1.06364e-07	7.6064	0.972949	-0.0699992	sp|P11766|ADHX_HUMAN
	12	7	70.67	67.22	0.860272	-0.420982	0.00456526	7.50804	0.996555	-0.00903416	sp|P11940|PABP1_HUMAN;sp|Q9H361|PABP3_HUMAN;sp|Q4VXU2|PAP1L_HUMAN;sp|Q96DU9|PABP5_HUMAN
	3	3	28.768	20.886	0.969426	0.0755868	0.000920928	7.41075	0.923639	0.174613	sp|P12004|PCNA_HUMAN
	8	8	57.41	46.183	0.949547	-0.109268	0.00100533	7.00071	0.970633	0.0579338	sp|P12081|HARS1_HUMAN;sp|P49590|SYHM_HUMAN
	19	18	55.804	323.31	0.919491	-0.323386	0.00213134	11.2762	0.985063	-0.0555925	sp|P12268|IMDH2_HUMAN
	33	17	103.06	323.31	0.153889	-3.81248	0.000221468	4.06467	0.0736738	-4.11103	sp|P12814|ACTN1_HUMAN;sp|Q08043|ACTN3_HUMAN
	5	5	54.548	48.304	0.970466	-0.0612555	0.110496	5.08457	0.838669	0.281282	sp|P12955|PEPD_HUMAN
	14	14	69.842	323.31	0.770476	0.966544	0.0130172	7.89244	0.566435	1.63231	sp|P12956|XRCC6_HUMAN
	17	17	82.704	197.83	0.949805	-0.173294	0.00272947	8.86302	0.298197	-2.61215	sp|P13010|XRCC5_HUMAN
	6	6	49.973	52.34	0.759822	0.585945	0.00245289	6.78389	0.587219	0.913252	sp|P13489|RINI_HUMAN
	48	47	95.337	323.31	0.143333	0.303153	7.31209e-07	5.82738	0.830455	-0.0339322	sp|P13639|EF2_HUMAN
	9	9	72.932	129.33	0.871684	-0.409153	0.00510277	7.64438	0.952119	0.128416	sp|P13667|PDIA4_HUMAN
	10	10	70.81	254.31	0.810207	-0.379207	0.00079039	7.76296	0.962979	-0.0632081	sp|P13797|PLST_HUMAN;sp|P13796|PLSL_HUMAN
	3	3	81.224	26.886	0.740066	-0.471236	0.0027885	5.78653	0.891177	-0.167764	sp|P13798|ACPH_HUMAN
	31	31	57.936	323.31	0.99236	0.00210301	1.57908e-06	3.82496	0.436915	-0.197604	sp|P14618|KPYM_HUMAN;sp|P30613|KPYR_HUMAN
	24	18	92.468	323.31	0.114802	-0.411678	0.00338213	2.26078	0.296851	-0.207727	sp|P14625|ENPL_HUMAN
	4	4	48.337	57.191	0.878648	0.151948	1.4609e-05	9.10751	0.936819	0.0773525	sp|P14635|CCNB1_HUMAN
	8	8	117.97	53.747	0.995225	-0.00873248	0.000463374	7.41579	0.840657	-0.337411	sp|P14735|IDE_HUMAN
	9	8	64.132	74.225	0.92753	-0.200059	0.00166907	8.19687	0.977159	0.0567999	sp|P14866|HNRPL_HUMAN
	13	13	57.136	126.6	0.367133	-2.38636	0.0182739	5.64594	0.0226802	-4.578	sp|P14868|SYDC_HUMAN
	11	11	81.744	98.984	0.0550529	5.13485	0.0273488	6.43793	0.339874	-0.494563	sp|P14923|PLAK_HUMAN;sp|P35222|CTNB1_HUMAN
	5	5	35.853	67.888	0.97988	0.0357572	0.000391951	6.89506	0.956354	0.073175	sp|P15121|ALDR_HUMAN;sp|C9JRZ8|AK1BF_HUMAN
	8	8	55.755	72.57	0.896674	-0.213473	0.000877656	7.23054	0.963685	0.0651417	sp|P15170|ERF3A_HUMAN;sp|Q8IYD1|ERF3B_HUMAN
	19	12	69.412	144.35	0.430115	2.68682	0.0232388	7.48983	0.210353	3.59809	sp|P15311|EZRI_HUMAN
	8	8	31.324	67.101	0.869321	-0.459636	0.00684438	7.91533	0.94871	0.150987	sp|P15880|RS2_HUMAN
	62	62	331.77	323.31	0.906488	-0.0739234	0.912029	-0.193411	0.308772	-0.555412	sp|P15924|DESP_HUMAN
	3	3	30.375	26.481	0.423897	-0.934355	0.152997	4.2361	0.560436	-0.533131	sp|P16152|CBR1_HUMAN;sp|O75828|CBR3_HUMAN
	2	2	35.136	51.778	0.436588	0.795135	3.62749e-07	7.48722	0.993214	0.00990772	sp|P16220|CREB1_HUMAN;sp|P18846|ATF1_HUMAN
	3	3	58.687	20.504	0.436588	0.550785	3.8006e-07	7.44702	0.906282	0.0883112	sp|Q08209|PP2BA_HUMAN;sp|P16298|PP2BB_HUMAN;sp|P48454|PP2BC_HUMAN
	8	5	21.364	79.709	0.96655	-0.010221	0.0303985	1.28586	0.0202422	5.8322	sp|P16403|H12_HUMAN;sp|P10412|H14_HUMAN;sp|P16402|H13_HUMAN;sp|P22492|H1T_HUMAN;sp|P16401|H15_HUMAN
	17	17	114.76	323.31	0.959241	0.0883126	9.51121e-05	10.2265	0.921442	0.158089	sp|P16615|AT2A2_HUMAN;sp|O14983|AT2A1_HUMAN;sp|Q93084|AT2A3_HUMAN
	7	7	46.247	45.909	0.831045	-0.484305	0.007826	6.55375	0.945241	0.126202	sp|P17174|AATC_HUMAN
	10	10	79.994	323.31	0.947531	-0.153849	0.00211091	7.98576	0.944396	-0.160855	sp|P17655|CAN2_HUMAN
	11	11	66.69	187.31	0.694699	0.973169	0.00162128	8.93133	0.61501	1.15977	sp|P17812|PYRG1_HUMAN;sp|Q9NRF8|PYRG2_HUMAN
	22	17	69.147	217.54	0.274956	3.37282	0.00205726	10.0904	0.45129	2.12218	sp|P17844|DDX5_HUMAN
	4	4	49.203	51.122	0.308683	2.10478	0.143199	4.76639	0.211501	2.35892	sp|P17980|PRS6A_HUMAN
	17	17	60.343	323.31	0.650862	-0.122598	3.08593e-05	3.36733	0.0235572	5.69905	sp|P17987|TCPA_HUMAN
	3	3	49.966	20.916	0.285591	-0.992952	0.118603	4.09481	0.355918	-1.33885	sp|P18031|PTN1_HUMAN
	4	4	12.538	323.31	0.683876	1.26018	0.012582	6.8466	0.528572	1.71857	sp|P18077|RL35A_HUMAN
	11	11	29.225	323.31	0.668978	0.214901	0.0201249	1.76928	0.594545	0.0973277	sp|P18124|RL7_HUMAN
	26	26	123.8	323.31	0.164843	0.247089	5.10328e-05	3.27379	0.364748	1.87039	sp|P18206|VINC_HUMAN
	4	4	21.397	128.08	0.841611	-0.528534	0.00899255	7.30113	0.984634	-0.0443215	sp|P18621|RL17_HUMAN
	6	6	28.804	103.01	0.370302	1.72862	0.0234306	5.66155	0.0307091	-0.740273	sp|P18669|PGAM1_HUMAN;sp|P15259|PGAM2_HUMAN;sp|Q8N0Y7|PGAM4_HUMAN
	3	3	101.73	16.713	0.914051	-0.0789846	0.0874206	3.82982	0.991406	-0.00724173	sp|P18858|DNLI1_HUMAN
	9	9	148.53	55.496	0.567457	-0.0995003	1.07852e-06	8.42034	0.438026	-0.36386	sp|P19174|PLCG1_HUMAN
	19	19	76.613	187.2	0.897778	-0.0290963	0.00715981	2.24214	0.859876	0.0455065	sp|P19338|NUCL_HUMAN
	9	9	102.48	65.436	0.397959	1.7206	9.78177e-05	7.90997	0.50037	1.35056	sp|P19367|HXK1_HUMAN;sp|Q2TB90|HKDC1_HUMAN
	2	2	33.824	12.182	0.827995	-0.278252	0.000983666	5.92739	0.811589	0.223324	sp|P19623|SPEE_HUMAN
	4	4	26.489	26.122	0.854708	-0.387665	0.00659625	6.38256	0.987374	-0.0294194	sp|P20618|PSB1_HUMAN
	15	14	66.408	323.31	0.866505	-0.453613	0.00459264	8.43403	0.995666	-0.0129042	sp|P20700|LMNB1_HUMAN
	5	5	76.572	30.223	0.693115	-0.473179	0.000777905	6.49398	0.430461	0.504235	sp|P20810|ICAL_HUMAN
	4	3	55.405	18.121	NaN	0	5.33923e-08	6.8904	NaN	0	sp|P20839|IMDH1_HUMAN
	6	6	20.567	323.31	0.437147	-2.01801	0.0199876	5.35451	0.906501	0.251024	sp|P21291|CSRP1_HUMAN
	99	90	280.74	323.31	0.774076	-0.0718104	3.75143e-06	3.71522	0.281198	-0.233628	sp|P21333|FLNA_HUMAN
	13	13	319.37	120.69	0.436588	0.153692	4.17884e-07	9.42115	0.355918	0.153692	sp|P21359|NF1_HUMAN
	24	24	98.398	323.31	0.952379	-0.122278	0.00024331	11.172	0.922245	-0.202548	sp|P21399|ACOHC_HUMAN;sp|O00408|PDE2A_HUMAN
	7	7	30.772	62.703	0.0662466	-4.122	6.3225e-06	4.2345	0.972615	-0.0772028	sp|P21796|VDAC1_HUMAN
	3	3	77.328	17.291	0.436588	0.83354	0.0547748	4.90675	0.812861	0.251498	sp|P21980|TGM2_HUMAN
	16	16	107.77	287.89	0.923431	-0.197993	0.000772657	9.06408	0.996558	0.00813246	sp|P22102|PUR2_HUMAN
	15	15	47.079	323.31	0.929613	-0.279012	0.00411215	9.46216	0.586119	-1.6601	sp|P22234|PUR6_HUMAN
	19	19	117.85	323.31	0.889287	0.445611	0.0310074	6.33165	0.333822	-1.93704	sp|P22314|UBA1_HUMAN
	7	4	17.298	48.398	0.79021	-0.617758	0.0103908	6.51943	0.991351	0.0203671	sp|P22392|NDKB_HUMAN;sp|O60361|NDK8_HUMAN
	4	4	53.836	23.936	0.949809	0.0813583	0.000240929	6.4717	0.709776	0.390302	sp|P22570|ADRO_HUMAN
	10	9	37.429	72.456	0.855401	-0.531255	0.010676	7.51171	0.945297	0.16556	sp|P22626|ROA2_HUMAN
	6	6	48.442	259.17	0.823141	-0.360489	0.000886695	7.60677	0.855802	-0.288757	sp|P22695|QCR2_HUMAN
	11	10	76.149	316.2	0.367878	2.11594	0.051487	5.46614	0.673996	-0.0789366	sp|P23246|SFPQ_HUMAN
	2	2	51.091	11.276	0.877722	-0.0590343	0.0661962	4.19314	0.672954	-0.22722	sp|Q9NRH3|TBG2_HUMAN;sp|P23258|TBG1_HUMAN
	7	7	23.742	62.287	0.802192	-0.811597	0.027974	6.78001	0.963538	0.11838	sp|P23284|PPIB_HUMAN
	2	2	65.443	11.755	0.784509	-0.23109	0.000174157	5.90983	0.737546	-0.320279	sp|P23368|MAOM_HUMAN;sp|Q16798|MAON_HUMAN
	13	13	26.688	117.97	0.37325	-2.06416	3.59797e-06	3.84373	0.971076	-0.096561	sp|P23396|RS3_HUMAN
	16	16	47.716	323.31	0.548988	-1.55109	1.13402e-06	5.1643	0.31698	-2.24176	sp|P23526|SAHH_HUMAN
	14	13	18.502	323.31	0.289553	3.90745	0.0044758	10.322	0.344431	-2.20892	sp|P23528|COF1_HUMAN;sp|Q9Y281|COF2_HUMAN
	4	4	69.15	22.842	0.923369	-0.181777	0.168466	3.79681	0.925718	0.151709	sp|P23588|IF4B_HUMAN
	13	13	90.069	145.16	0.293591	2.68147	0.00156762	9.13532	0.21619	2.92436	sp|P23921|RIR1_HUMAN
	4	4	24.763	78.139	0.942151	-0.187211	0.00599322	7.06707	0.925863	0.209615	sp|P24534|EF1B_HUMAN
	12	12	90.98	243.29	0.319768	2.45556	0.00436541	7.33121	0.176577	2.92546	sp|P25205|MCM3_HUMAN
	4	4	34.258	81.85	0.739221	-0.677913	0.0481755	4.46809	0.00408472	-4.95297	sp|P25311|ZA2G_HUMAN
	15	15	59.75	323.31	0.853055	-0.61351	0.0122161	8.2801	0.981916	0.0639982	sp|P25705|ATPA_HUMAN
	5	5	29.555	42.202	0.932409	-0.189236	0.00316598	7.06954	0.951113	-0.132554	sp|P25786|PSA1_HUMAN
	3	3	25.898	17.017	0.763713	-0.460514	0.169494	3.51492	0.881929	-0.204103	sp|P25787|PSA2_HUMAN
	2	2	28.433	16.146	0.947758	-0.112819	0.00169537	6.28362	0.993699	-0.0127807	sp|P25788|PSA3_HUMAN
	3	3	29.483	19.02	0.852995	-0.422251	0.00603416	6.73775	0.9735	0.0640445	sp|P25789|PSA4_HUMAN
	4	4	116.61	23.089	0.829251	-0.403972	0.208664	3.3004	0.624951	0.605698	sp|P26006|ITA3_HUMAN
	21	15	67.819	323.31	0.804715	-0.0508046	0.00102973	3.14003	0.729706	0.0448589	sp|P26038|MOES_HUMAN
	3	3	54.416	17.279	0.904966	0.0814419	4.70975e-06	6.99694	0.688992	-0.427375	sp|P26196|DDX6_HUMAN
	7	7	183.16	45.003	0.436588	0.619937	1.45693e-08	8.30352	0.929936	-0.0861444	sp|P26358|DNMT1_HUMAN
	9	9	24.261	323.31	0.588056	-0.104934	0.00687148	1.21379	0.800657	0.0620279	sp|P26373|RL13_HUMAN
	9	9	57.221	323.31	0.899085	-0.343917	0.00320079	8.93748	0.951527	0.142285	sp|P26599|PTBP1_HUMAN;sp|O95758|PTBP3_HUMAN
	18	17	83.434	227.37	0.361774	-2.62081	0.015349	6.41437	0.983882	-0.0489888	sp|P26639|SYTC_HUMAN
	15	15	140.47	323.31	0.887749	-0.372749	0.00423978	8.19096	0.993533	-0.0192199	sp|P26640|SYVC_HUMAN
	18	18	50.118	323.31	0.478475	-1.94508	2.91203e-06	4.00075	0.533865	-1.46999	sp|P26641|EF1G_HUMAN
	10	7	27.764	323.31	0.901015	-0.28644	0.0023084	8.27346	0.998753	0.00324297	sp|P27348|1433T_HUMAN
	3	3	24.604	20.652	0.601502	1.33903	0.00164211	8.24551	0.423603	1.76356	sp|P27635|RL10_HUMAN;sp|Q96L21|RL10L_HUMAN
	5	5	35.554	38.207	0.884905	-0.315528	0.00428013	6.88015	0.9931	-0.0168943	sp|P27695|APEX1_HUMAN
	39	39	242.98	323.31	0.854194	-0.471198	0.00166301	10.1939	0.99141	-0.0241365	sp|P27708|PYR1_HUMAN
	8	8	48.141	323.31	0.208302	-3.71095	0.0059365	2.94249	0.192011	-3.19405	sp|P27797|CALR_HUMAN
	30	30	121	323.31	0.0320442	5.51454	0.00271675	10.2782	0.110522	0.312749	sp|P27816|MAP4_HUMAN
	11	11	67.567	323.31	0.307476	-2.9883	0.0593799	4.73915	0.943596	-0.169926	sp|P27824|CALX_HUMAN
	7	7	30.354	71.047	0.436588	0.457864	2.71537e-07	10.1666	0.745078	-0.302118	sp|P28062|PSB8_HUMAN
	4	4	25.357	37.538	0.718801	-0.83287	0.0144333	6.23764	0.846326	-0.398376	sp|P28072|PSB6_HUMAN
	7	7	28.48	323.31	0.880226	-0.346197	0.00315817	7.75869	0.954916	-0.120351	sp|P28074|PSB5_HUMAN
	4	4	79.467	41.965	0.436588	0.364008	3.8261e-08	6.66518	0.742257	-0.244135	sp|P28331|NDUS1_HUMAN
	2	2	47.945	11.33	0.436588	0.27572	6.08337e-06	7.27079	0.355918	0.27572	sp|P28347|TEAD1_HUMAN;sp|Q15561|TEAD4_HUMAN;sp|Q99594|TEAD3_HUMAN;sp|Q15562|TEAD2_HUMAN
	5	5	41.389	110.69	0.997794	0.00519196	0.00204887	6.30211	0.988491	0.0259833	sp|P28482|MK01_HUMAN;sp|P27361|MK03_HUMAN
	4	4	11.117	25.168	0.979401	-0.0588829	0.00156485	8.03278	0.990891	0.0246592	sp|P29034|S10A2_HUMAN
	16	16	67.877	268.19	0.082718	4.74497	0.0121214	8.40928	0.150615	3.5905	sp|P29401|TKT_HUMAN
	6	6	97.55	36.341	NaN	0	7.11249e-08	8.2587	NaN	0	sp|P29590|PML_HUMAN
	5	5	31.121	123.36	0.820799	-0.604719	0.0175707	6.56861	0.929967	0.185745	sp|P29692|EF1D_HUMAN
	2	2	28.993	14.322	0.88042	-0.228768	0.00255492	5.77268	0.962269	-0.066175	sp|P30040|ERP29_HUMAN
	8	8	25.035	323.31	0.795955	-0.630266	0.00390873	8.49509	0.900544	-0.276788	sp|P30041|PRDX6_HUMAN
	2	2	22.086	30.744	0.285591	-0.918374	0.133192	3.25731	0.355918	-0.669509	sp|P30044|PRDX5_HUMAN
	4	4	27.692	148.66	0.951904	-0.122143	0.120851	5.63903	0.987234	0.0300155	sp|P30048|PRDX3_HUMAN
	5	5	21.057	124.67	0.410997	1.89094	0.00608158	6.96916	0.352976	2.06714	sp|P30086|PEBP1_HUMAN
	19	19	56.782	323.31	0.0544033	5.17274	0.00730965	9.01836	0.0908908	4.10936	sp|P30101|PDIA3_HUMAN
	10	10	65.308	236.87	0.0754233	-3.93639	1.21558e-07	4.69801	0.973493	0.0710831	sp|P30153|2AAA_HUMAN;sp|P30154|2AAB_HUMAN
	5	5	91.866	37.244	NaN	0	0.053246	6.37882	NaN	0	sp|P30260|CDC27_HUMAN
	3	3	56.806	17.574	0.436588	0.737565	0.0522964	5.50573	0.775027	0.262342	sp|P30419|NMT1_HUMAN
	5	5	36.032	128.99	0.436588	0.977778	5.79397e-08	9.87164	0.958619	0.0720916	sp|P30519|HMOX2_HUMAN
	3	3	50.097	17.976	0.895987	-0.0823633	3.61643e-05	6.46994	0.355918	0.384013	sp|P30520|PURA2_HUMAN
	7	7	54.889	53.193	0.975894	0.0485924	0.000155166	8.7987	0.965544	-0.07054	sp|P30566|PUR8_HUMAN
	6	5	57.206	56.709	0.782127	0.349791	2.47695e-05	7.66144	0.953423	0.0766063	sp|P30837|AL1B1_HUMAN
	15	15	133.9	104.81	0.789632	0.35924	1.11961e-05	9.36803	0.934968	-0.126222	sp|P30876|RPB2_HUMAN
	4	4	11.471	42.929	0.690626	-0.902159	0.0629979	5.58212	0.843735	-0.38368	sp|P31151|S10A7_HUMAN;sp|Q86SG5|S1A7A_HUMAN
	5	5	43.66	62.109	0.864788	-0.377659	0.0046184	7.13637	0.858843	0.308033	sp|P31153|METK2_HUMAN
	7	7	52.645	101.89	0.789452	-0.383434	0.000505549	7.90588	0.859954	-0.240063	sp|P31930|QCR1_HUMAN
	6	6	64.615	35.906	0.827487	-0.42239	0.0042002	6.46907	0.918351	0.156843	sp|P31939|PUR9_HUMAN
	10	5	49.229	323.31	0.743534	0.575503	0.00068098	8.60202	0.528039	0.944616	sp|P31943|HNRH1_HUMAN
	11	11	27.679	323.31	0.602832	0.348589	0.340821	2.02341	0.333282	2.71911	sp|P31944|CASPE_HUMAN
	6	3	28.082	284.3	0.478612	1.93418	0.0115511	7.4963	0.26359	2.61453	sp|P31946|1433B_HUMAN
	9	6	27.774	323.31	0.799359	0.0837137	0.00042896	3.48683	0.135664	3.72391	sp|P31947|1433S_HUMAN
	14	14	62.639	300.56	0.312215	2.13838	0.0260796	5.94594	0.0228389	5.01947	sp|P31948|STIP1_HUMAN
	3	3	11.74	63.918	0.779324	-0.575356	0.00905164	6.34935	0.88752	-0.263284	sp|P31949|S10AB_HUMAN
	7	6	21.892	147.56	0.270759	3.37213	0.00660566	7.45941	0.41154	-1.6839	sp|P32119|PRDX2_HUMAN
	2	2	33.36	30.365	0.898308	-0.149152	0.104922	4.19304	0.933739	0.0824747	sp|P32322|P5CR1_HUMAN;sp|Q96C36|P5CR2_HUMAN
	4	4	21.863	23.716	0.916588	-0.21768	0.00256499	7.08373	0.997728	-0.00541496	sp|P32969|RL9_HUMAN
	16	16	109.68	144.17	0.859423	-0.426469	0.00358492	8.00484	0.98829	-0.0311346	sp|P33176|KINH_HUMAN;sp|O60282|KIF5C_HUMAN;sp|Q12840|KIF5A_HUMAN
	6	6	96.557	43.6	0.793874	-0.485837	0.00621552	5.94534	0.947556	-0.105388	sp|P33991|MCM4_HUMAN
	5	5	82.285	54.377	0.829965	-0.371223	0.00338072	6.06491	0.960676	-0.0750961	sp|P33992|MCM5_HUMAN
	8	8	55.992	56.644	0.84963	-0.472367	0.00611379	7.38265	0.958003	-0.118026	sp|P34897|GLYM_HUMAN
	17	15	94.33	202.87	0.0281317	0.425623	2.5244e-05	4.01279	0.0257856	5.06994	sp|P34932|HSP74_HUMAN
	6	6	29.804	35.485	0.408062	1.86846	0.00850269	6.35755	0.21682	2.4006	sp|P35232|PHB_HUMAN
	2	2	39.681	16.85	0.670772	-0.284436	0.0970303	3.32669	0.9517	-0.0298576	sp|P35249|RFC4_HUMAN
	2	2	14.787	36.917	0.289551	-2.49119	0.052794	4.06279	0.964671	-0.0814075	sp|P35268|RL22_HUMAN
	5	5	131.59	33.162	NaN	0	5.14582e-08	7.62503	0.355918	-0.326658	sp|P35568|IRS1_HUMAN
	3	3	174.76	17.209	NaN	0	0.0553465	4.89596	0.355918	-0.678645	sp|P35573|GDE_HUMAN
	84	68	226.53	323.31	0.794596	0.0617258	3.40555e-07	4.46544	0.0818352	-0.350144	sp|P35579|MYH9_HUMAN;REV__sp|Q9UKV3|ACINU_HUMAN
	5	5	80.954	34.637	0.436588	0.392868	4.88483e-10	7.48739	0.983486	0.0118089	sp|P35611|ADDA_HUMAN
	8	8	213.62	59.723	0.988947	-0.0380224	0.00642475	6.88468	0.96033	0.126659	sp|P35658|NU214_HUMAN
	3	3	42.674	23.46	0.992673	-0.00920804	5.23887e-05	7.63736	0.939099	0.0699973	sp|P35659|DEK_HUMAN
	10	10	48.633	78.607	0.870438	-0.358061	0.00273074	7.67772	0.999795	0.000494957	sp|P35998|PRS7_HUMAN
	2	2	32.996	11.659	0.782372	-0.285692	0.116331	3.59783	0.902392	-0.11339	sp|P36542|ATPG_HUMAN
	12	12	47.697	222.82	0.0189284	0.593705	9.53787e-05	2.87966	0.0469915	0.402045	sp|P36578|RL4_HUMAN
	4	4	61.448	38.761	0.847312	-0.256481	0.00160007	5.63821	0.949765	-0.0759668	sp|P36871|PGM1_HUMAN
	2	2	48.755	12.741	0.822761	-0.342751	0.154272	3.7429	0.871025	0.188365	sp|P36957|ODO2_HUMAN
	5	5	53.254	30.413	0.436588	0.626836	5.3079e-11	8.30135	0.355918	0.626836	sp|P37198|NUP62_HUMAN
	8	8	22.391	323.31	0.324891	3.18816	0.00790657	8.44732	0.200749	3.7076	sp|P37802|TAGL2_HUMAN
	5	5	37.54	35.178	0.837458	-0.456359	0.0124419	6.06699	0.998868	0.00269413	sp|P37837|TALDO_HUMAN
	8	8	68.303	105.18	0.736642	0.540507	2.34364e-05	9.05032	0.858801	-0.365696	sp|P38606|VATA_HUMAN
	14	13	73.68	323.31	0.840696	-0.54168	0.00715054	7.82784	0.215716	-3.03426	sp|P38646|GRP75_HUMAN
	5	2	46.871	12.085	0.794212	-0.240385	0.116278	3.44908	0.808682	-0.227628	sp|P38919|IF4A3_HUMAN
	8	8	46.108	97.406	0.198065	-0.294509	0.00229727	2.52157	0.902598	-0.0240698	sp|P39023|RL3_HUMAN;sp|Q92901|RL3L_HUMAN
	5	5	28.585	30.235	0.800542	-0.544526	0.0146222	5.77163	0.995568	0.00982857	sp|P39687|AN32A_HUMAN;sp|O43423|AN32C_HUMAN;sp|Q92688|AN32B_HUMAN;sp|O95626|AN32D_HUMAN
	8	8	61.89	256.22	0.9492	-0.13312	0.00114542	8.15295	0.794345	0.435293	sp|P40222|TXLNA_HUMAN
	13	9	58.024	86.991	0.890048	-0.408358	0.00934903	7.65908	0.964555	0.113727	sp|P40227|TCPZ_HUMAN
	15	15	88.067	323.31	0.582279	0.880184	4.14752e-07	10.5739	0.959323	0.0899191	sp|P40763|STAT3_HUMAN
	7	7	127.52	71.226	NaN	0	1.10632e-07	9.14187	NaN	0	sp|P40818|UBP8_HUMAN
	8	8	36.426	112.34	0.403372	-2.53424	0.024404	5.79397	0.607225	-1.38491	sp|P40925|MDHC_HUMAN
	11	11	35.503	94.839	0.801572	0.804005	0.0379208	5.79637	0.374567	-1.8178	sp|P40926|MDHM_HUMAN
	17	17	82.999	323.31	0.864933	-0.499176	0.00572164	8.69113	0.993277	0.0215173	sp|P40939|ECHA_HUMAN
	4	4	51.228	47.36	0.894444	-0.19885	0.000898413	6.88932	0.931217	-0.124286	sp|Q2VIR3|IF2GL_HUMAN;sp|P41091|IF2G_HUMAN
	14	14	83.165	158.77	0.672071	1.27643	0.00549507	7.99562	0.525917	1.69309	sp|P41250|GARS_HUMAN
	8	8	144.5	81.831	0.8208	-0.48923	0.00417462	7.18696	0.969633	-0.0711775	sp|P41252|SYIC_HUMAN
	3	3	32.816	27.013	0.285591	-0.869591	0.00040782	6.35536	NaN	0	sp|P42126|ECI1_HUMAN
	7	7	75.491	323.31	0.436588	0.337683	2.43787e-08	8.75097	0.864604	-0.0981178	sp|P42166|LAP2A_HUMAN;sp|P42167|LAP2B_HUMAN
	20	20	87.334	323.31	0.271569	3.13846	0.00134557	10.1859	0.22487	3.27992	sp|P42224|STAT1_HUMAN
	2	2	50.685	13.041	0.285591	-1.0305	0.00226657	5.28557	NaN	0	sp|P42575|CASP2_HUMAN
	3	2	9.461	53.388	0.436588	0.502189	0.0529992	6.21187	0.355918	0.502189	sp|P42677|RS27_HUMAN
	17	17	157.9	118.86	0.865627	-0.420468	0.00335329	8.32253	0.94952	-0.144758	sp|P42704|LPPRC_HUMAN
	12	12	94.622	108.89	0.325005	-2.64625	0.0124321	6.5465	0.910183	-0.264158	sp|P43243|MATR3_HUMAN
	16	16	104.74	118.96	0.987029	0.0334131	0.000424078	9.28441	0.887858	0.25767	sp|P43246|MSH2_HUMAN
	7	7	80.852	102.06	NaN	0	5.57052e-08	8.67812	0.355918	-0.527687	sp|P43304|GPDM_HUMAN
	10	8	34.899	205.11	0.974366	0.0689697	0.000338421	10.0109	0.978537	-0.0579472	sp|P43358|MAGA4_HUMAN;sp|P43361|MAGA8_HUMAN;sp|P43363|MAGAA_HUMAN;sp|P43362|MAGA9_HUMAN
	3	3	23.31	18.238	0.903004	-0.254042	0.00269666	7.19706	0.985523	0.03373	sp|P43487|RANG_HUMAN
	14	14	31.566	323.31	0.0495169	5.23461	0.00243303	11.4476	0.00830145	-0.677786	sp|P45880|VDAC2_HUMAN
	22	22	95.785	323.31	0.932991	-0.197158	0.000805536	10.1067	0.990053	0.0267806	sp|P45974|UBP5_HUMAN;sp|Q92995|UBP13_HUMAN
	20	20	358.69	160.31	0.50467	0.731912	2.68332e-08	10.1836	0.875197	-0.226273	sp|P46013|KI67_HUMAN
	3	3	63.541	22.805	0.71625	-0.474875	0.00130196	6.25538	0.81328	-0.285869	sp|P46060|RAGP1_HUMAN
	4	4	73.457	22.989	0.912917	-0.167243	0.118134	4.58387	0.941831	0.096581	sp|P46063|RECQ1_HUMAN
	6	6	33.777	135.9	0.565351	0.8494	2.44011e-06	8.0961	0.846022	0.290459	sp|P46109|CRKL_HUMAN
	7	7	119.41	78.306	0.436588	0.12247	3.91359e-07	8.05473	0.519277	-0.303026	sp|P46379|BAG6_HUMAN
	4	4	82.593	23.042	0.861533	0.20655	0.0888753	4.2465	0.821552	0.242563	sp|P46459|NSF_HUMAN
	2	2	39.318	32.354	0.678376	0.398099	6.03532e-06	7.15751	0.924495	-0.109729	sp|P46734|MP2K3_HUMAN;sp|P52564|MP2K6_HUMAN
	4	4	16.561	30.152	0.433009	2.34779	0.239154	4.56791	0.244344	-2.06779	sp|P46776|RL27A_HUMAN
	8	8	22.591	87.079	0.31934	2.66072	0.106161	4.75742	0.133232	4.20169	sp|P46781|RS9_HUMAN
	4	4	22.876	24.986	0.72781	-0.709385	0.00742629	6.47111	0.999461	-0.0010457	sp|P46782|RS5_HUMAN
	6	6	270.63	68.69	0.881627	-0.189794	0.000437406	7.00203	0.961191	-0.0571699	sp|P46821|MAP1B_HUMAN
	17	16	189.25	106.2	0.818203	-0.573071	0.00823737	7.29917	0.99261	0.0192423	sp|P46940|IQGA1_HUMAN
	3	3	80.529	17.539	0.722247	-0.581517	0.155964	4.25376	0.893462	-0.184546	sp|P46977|STT3A_HUMAN
	3	2	32.949	23.911	0.958165	-0.0642702	0.00033122	6.2609	0.92037	0.1077	sp|P47755|CAZA2_HUMAN
	7	7	31.35	323.31	0.0537153	3.93032	0.00419304	7.73846	0.0226775	4.36247	sp|P47756|CAPZB_HUMAN
	12	12	87.798	76.978	0.81873	-0.579142	0.00554099	7.95568	0.987938	0.0317144	sp|P47897|SYQ_HUMAN
	2	2	17.752	323.31	0.788428	-0.995344	0.858489	-0.705759	0.0302142	-5.8078	sp|P47914|RL29_HUMAN
	6	6	15.075	153.63	0.792236	-0.68645	0.505328	2.78168	0.250516	-3.00087	sp|P47929|LEG7_HUMAN
	13	13	105.06	82.139	0.436588	0.516217	1.57141e-07	9.77319	0.939165	-0.0616579	sp|P48200|IREB2_HUMAN
	4	4	57.21	23	0.966438	0.0666313	0.000876865	6.15371	0.904473	0.173248	sp|P48444|COPD_HUMAN
	5	5	72.765	29.033	0.436588	0.51201	8.06356e-09	8.1663	0.847259	-0.171796	sp|P48506|GSH1_HUMAN
	3	3	30.727	20.16	NaN	0	5.01701e-08	7.33952	NaN	0	sp|P48507|GSH0_HUMAN
	5	4	228.86	31.921	NaN	0	9.07421e-09	7.17134	NaN	0	sp|P48634|PRC2A_HUMAN
	7	7	59.67	52.991	0.847901	-0.548328	0.010877	7.37369	0.926339	0.213971	sp|P48643|TCPE_HUMAN
	3	3	47.33	18.412	0.436588	0.839407	1.42817e-07	8.13119	0.899784	0.143252	sp|P48730|KC1D_HUMAN;sp|P49674|KC1E_HUMAN
	4	4	31.54	23.682	0.847884	-0.355862	0.00308552	6.47575	0.928687	0.134664	sp|P48739|PIPNB_HUMAN;sp|Q00169|PIPNA_HUMAN
	4	4	51.289	26.24	NaN	0	0.052948	5.80674	NaN	0	sp|P49005|DPOD2_HUMAN
	3	3	45.567	17.089	0.99047	-0.00709168	0.0665258	5.41091	0.850967	-0.126203	sp|P49137|MAPK2_HUMAN;sp|Q16644|MAPK3_HUMAN;sp|Q96PN8|TSSK3_HUMAN;sp|O43930|PRKY_HUMAN;sp|P51817|PRKX_HUMAN
	8	8	53.801	103.37	0.675795	0.968373	0.00282474	7.22087	0.588514	1.15548	sp|P49189|AL9A1_HUMAN
	4	4	13.293	323.31	0.920962	0.343237	0.191931	3.51304	0.249542	3.72601	sp|P49207|RL34_HUMAN
	14	14	85.237	148.53	0.859986	-0.429297	0.00310245	8.36472	0.960312	0.101926	sp|P49321|NASP_HUMAN
	77	77	273.42	323.31	0.158626	0.603513	4.51492e-06	5.05646	0.239666	-0.339563	sp|P49327|FAS_HUMAN
	16	16	60.533	187.84	0.346872	3.05321	0.0100106	8.12543	0.188677	3.72056	sp|P49368|TCPG_HUMAN
	8	8	49.541	66.703	0.825712	-0.536811	0.00746925	7.04953	0.81131	-0.610244	sp|P49411|EFTU_HUMAN
	4	4	10.112	33.092	0.635769	-0.323468	5.2819e-05	6.90195	0.725705	-0.227088	sp|P49458|SRP09_HUMAN
	8	8	106.81	69.567	0.888173	-0.346211	0.00587289	7.07643	0.984519	0.0420589	sp|P49588|SYAC_HUMAN
	14	14	85.472	323.31	0.615938	0.744309	6.59846e-07	10.5703	0.994324	0.0119228	sp|P49589|SYCC_HUMAN
	3	3	101.89	27.491	0.847457	-0.323395	0.136608	4.5267	0.859905	0.228374	sp|P49736|MCM2_HUMAN
	8	8	70.389	62.596	0.98373	0.0333592	0.00036707	7.53961	0.985036	-0.0304251	sp|P49748|ACADV_HUMAN
	2	2	24.976	22.578	0.851868	-0.338132	0.00441773	5.85351	0.98729	-0.0252666	sp|P49755|TMEDA_HUMAN
	5	5	100.18	64.778	0.880317	-0.275936	0.00233736	6.70711	0.983957	-0.033186	sp|P49756|RBM25_HUMAN
	4	4	153.94	42.818	NaN	0	4.28738e-08	7.25213	NaN	0	sp|P49790|NU153_HUMAN
	23	23	358.2	294.07	0.633787	0.771056	3.36986e-06	9.70694	0.948958	0.112039	sp|P49792|RBP2_HUMAN;sp|A6NKT7|RGPD3_HUMAN;sp|Q7Z3J3|RGPD4_HUMAN;sp|Q99666|RGPD5_HUMAN;sp|O14715|RGPD8_HUMAN;sp|P0DJD0|RGPD1_HUMAN;sp|P0DJD1|RGPD2_HUMAN
	43	43	76.715	323.31	0.968463	0.0747638	3.87047e-05	14.2415	0.913044	-0.222541	sp|P49915|GUAA_HUMAN
	3	3	112.91	18.688	NaN	0	0.052492	4.73401	NaN	0	sp|P49916|DNLI3_HUMAN
	12	12	50.663	121.99	0.332371	3.20884	0.00920541	8.29134	0.17317	3.90992	sp|P50395|GDIB_HUMAN;sp|P31150|GDIA_HUMAN
	3	3	42.766	20.568	NaN	0	0.0522012	5.91254	0.355918	-0.766625	sp|P50452|SPB8_HUMAN;sp|P35237|SPB6_HUMAN
	8	8	46.44	239.93	0.749129	-1.14046	0.081809	4.77434	0.481641	2.11758	sp|P50454|SERPH_HUMAN
	11	11	35.398	143.49	0.881522	-0.184123	5.97806e-05	10.0537	0.928854	-0.10513	sp|P50479|PDLI4_HUMAN
	3	3	27.406	323.31	0.0808731	3.20855	0.0147997	5.68307	0.0161332	3.81073	sp|Q8IZP2|ST134_HUMAN;sp|P50502|F10A1_HUMAN;sp|Q8NFI4|F10A5_HUMAN
	3	3	39.829	28.393	0.748691	-0.506447	0.00430059	5.61593	0.702642	0.380926	sp|P50552|VASP_HUMAN
	7	6	42.777	49.926	0.436588	0.595592	3.30192e-08	8.76811	0.842029	-0.208191	sp|P50750|CDK9_HUMAN
	2	2	23.432	24.602	0.846515	-0.516745	0.0172969	6.22261	0.917165	-0.260001	sp|P50914|RL14_HUMAN
	20	20	59.62	212.97	0.306744	0.208698	2.67121e-05	3.64873	0.371716	0.142953	sp|P50990|TCPQ_HUMAN
	16	16	57.924	323.31	0.27257	2.60982	0.0367418	6.01412	0.648609	0.0457606	sp|P50991|TCPD_HUMAN
	11	11	54.389	208.21	0.285591	-0.816211	7.92425e-05	8.65193	0.355918	-0.551668	sp|P50995|ANX11_HUMAN
	11	11	69.72	323.31	0.995574	-0.00913684	0.000209091	8.85396	0.951034	0.0935035	sp|P51114|FXR1_HUMAN;sp|P51116|FXR2_HUMAN;sp|Q06787|FMR1_HUMAN
	4	4	23.482	33.287	0.874708	-0.293309	0.00175543	7.17377	0.71174	0.494108	sp|P51148|RAB5C_HUMAN;sp|P61020|RAB5B_HUMAN;sp|P20339|RAB5A_HUMAN
	6	6	23.489	49.308	0.840867	-0.36142	0.00213837	6.92015	0.939509	-0.124246	sp|P51149|RAB7A_HUMAN
	3	3	27.991	17.393	0.929748	-0.173192	0.148257	4.42466	0.95294	0.102573	sp|P51572|BAP31_HUMAN
	10	10	208.73	84.454	0.714404	-0.452603	0.000276647	8.20406	0.762264	-0.373721	sp|P51610|HCFC1_HUMAN
	8	8	76.536	143.16	NaN	0	2.43793e-07	9.03729	0.355918	-0.428092	sp|P51617|IRAK1_HUMAN;sp|P51955|NEK2_HUMAN
	5	5	79.685	32.107	0.788875	-0.487919	0.00724029	5.53979	0.984439	0.0285382	sp|P51659|DHB4_HUMAN
	5	4	109.82	42.543	0.873167	-0.294062	0.00310564	6.24555	0.355918	1.10187	sp|P51784|UBP11_HUMAN;sp|Q13107|UBP4_HUMAN
	5	5	26.788	120.32	0.953685	0.116237	0.000944194	7.21315	0.963368	-0.0947695	sp|P51858|HDGF_HUMAN
	4	4	39.594	56.665	0.986488	-0.0280757	0.120333	4.55742	0.89275	0.196108	sp|P51991|ROA3_HUMAN
	8	8	53.139	55.232	0.855799	-0.493029	0.00864661	7.38972	0.958093	-0.128939	sp|P52209|6PGD_HUMAN
	11	11	77.515	153.2	0.0774596	-4.55429	4.98711e-07	4.86752	0.517685	-1.85983	sp|P52272|HNRPM_HUMAN
	4	4	57.861	66.843	0.877993	-0.288254	0.00271623	6.82109	0.859278	0.263	sp|P52292|IMA1_HUMAN
	4	4	23.207	323.31	0.828337	-0.56401	0.0101531	7.11109	0.159141	-3.66143	sp|P52565|GDIR1_HUMAN
	10	8	45.671	323.31	0.911744	-0.232172	0.000539922	10.2038	0.972408	0.0642986	sp|P52597|HNRPF_HUMAN
	16	16	152.78	108.52	0.997219	0.00687615	0.000549802	8.46613	0.878711	0.264166	sp|P52701|MSH6_HUMAN
	7	7	119.16	63.743	0.436588	0.703367	7.94472e-08	8.12593	0.876368	0.145717	sp|P52732|KIF11_HUMAN
	3	2	32.922	323.31	0.976717	0.0544113	0.130717	4.4677	0.815539	0.369927	sp|P52907|CAZA1_HUMAN
	9	9	197.58	89.077	0.285591	-0.745064	6.02419e-05	7.83178	0.355918	-0.863054	sp|P52948|NUP98_HUMAN
	3	3	33.428	18.411	0.927916	-0.141569	0.123607	4.35608	0.991558	0.0151315	sp|P53004|BIEA_HUMAN
	25	25	120.84	218.02	0.0917728	-4.4708	1.47228e-07	5.06253	0.998971	0.00344324	sp|P53396|ACLY_HUMAN
	9	9	43.215	323.31	0.436588	0.516296	5.90049e-07	10.8577	0.355918	0.516296	sp|P53582|MAP11_HUMAN
	6	6	43.404	53.535	0.870927	0.249903	4.7388e-05	9.22107	0.897489	0.189073	sp|P53602|MVD1_HUMAN
	3	3	36.924	30.839	0.976394	-0.0180599	0.0641234	6.81475	0.558276	-0.750549	sp|P53611|PGTB2_HUMAN
	13	13	107.14	143.54	0.956056	0.112145	0.000320591	9.27213	0.960612	0.096477	sp|P53618|COPB_HUMAN
	12	12	138.34	85.135	0.966274	-0.102934	0.00297471	7.63488	0.930612	0.188991	sp|P53621|COPA_HUMAN
	3	3	99.058	17.502	NaN	0	0.0522029	4.83624	0.355918	-0.38719	sp|P53814|SMTN_HUMAN
	10	10	118.32	114.16	0.77405	0.50555	3.44499e-05	9.49682	0.931185	-0.176458	sp|P53992|SC24C_HUMAN
	13	13	75.378	238.18	0.85839	-0.416321	0.00227494	8.61193	0.956236	-0.116292	sp|P54136|SYRC_HUMAN
	7	7	59.143	41.272	0.896469	-0.296375	0.00911802	6.00363	0.810601	0.423579	sp|P54577|SYYC_HUMAN
	16	16	87.301	107.42	0.832407	-0.469541	0.00179033	8.84692	0.930767	0.154402	sp|P54886|P5CS_HUMAN
	11	11	110.42	156.27	0.867511	-0.417784	0.00603056	7.39849	0.953672	0.122558	sp|P55060|XPO2_HUMAN
	26	26	89.321	323.31	0.72696	-0.104025	1.08179e-05	3.87819	0.999796	-5.34058e-05	sp|P55072|TERA_HUMAN
	8	8	51.294	63.616	0.875938	-0.338816	0.00424324	6.8409	0.973913	0.0612683	sp|P55084|ECHB_HUMAN
	2	2	45.374	323.31	0.903125	-0.241952	0.0033172	6.762	0.927464	-0.175786	sp|P55209|NP1L1_HUMAN
	16	16	136.06	245.76	0.843951	0.357774	4.10818e-05	10.7832	0.991543	-0.0204449	sp|P55265|DSRAD_HUMAN
	3	3	35.54	18.308	0.780727	-0.269675	0.0996638	4.289	0.982811	-0.0171275	sp|P55735|SEC13_HUMAN
	16	16	103.28	306.04	0.894809	-0.325289	0.00247592	8.5716	0.956532	0.115829	sp|P55786|PSA_HUMAN;sp|A6NEC2|PSAL_HUMAN
	15	15	92.48	122.75	0.384535	-2.55199	0.0145295	6.53409	0.960617	0.11908	sp|P55884|EIF3B_HUMAN
	5	5	101.11	47.863	0.89785	-0.233306	0.00155542	7.11228	0.860976	0.255868	sp|P56192|SYMC_HUMAN
	6	6	26.599	113.41	0.893132	0.284661	0.000359119	8.77092	0.978615	0.0572977	sp|P56537|IF6_HUMAN
	3	3	48.944	18.733	0.848543	-0.226176	0.00060787	5.93458	0.950008	0.0613236	sp|P56545|CTBP2_HUMAN;sp|Q13363|CTBP1_HUMAN
	3	3	27.978	19.634	0.779503	-0.416888	0.00122023	6.82614	0.922918	-0.125511	sp|P57088|TMM33_HUMAN
	6	6	106.37	35.086	0.436588	0.46229	9.15033e-06	7.85318	0.355918	0.46229	sp|P57740|NU107_HUMAN
	3	3	52.8	36.791	0.436588	0.418044	9.28469e-09	7.73028	0.949863	-0.0406847	sp|P57764|GSDMD_HUMAN
	3	3	19.667	17.46	0.914214	-0.170653	0.0014011	6.1841	0.970316	0.0523195	sp|P59998|ARPC4_HUMAN
	13	13	26.669	323.31	0.461463	0.253344	0.000107005	3.83657	0.0286014	6.50746	sp|P60174|TPIS_HUMAN
	5	5	52.22	65.416	0.699427	-0.587217	0.138147	4.57483	0.893883	-0.165771	sp|P60228|EIF3E_HUMAN
	6	6	16.93	79.74	0.0697192	4.67185	0.0112481	8.00777	0.0326184	5.21281	sp|P60660|MYL6_HUMAN;sp|P14649|MYL6B_HUMAN
	14	6	46.153	256.61	0.843686	-0.487376	0.00544804	7.69032	0.946972	-0.148752	sp|P60842|IF4A1_HUMAN
	5	5	27.399	31.298	0.885215	-0.329174	0.00468059	6.96186	0.942982	0.138196	sp|P60900|PSA6_HUMAN
	2	2	22.406	16.564	0.949738	-0.0714355	0.106721	3.9302	0.355918	0.719384	sp|P61086|UBE2K_HUMAN
	3	3	47.371	55.562	0.990296	0.0205264	0.000846834	6.5999	0.967668	0.0647178	sp|P61158|ARP3_HUMAN;sp|Q9P1U1|ARP3B_HUMAN
	3	3	44.76	22.103	0.960438	-0.0900353	0.124666	4.8395	0.996765	0.00691795	sp|P61160|ARP2_HUMAN
	2	2	42.613	12.159	0.863259	-0.199851	0.120527	3.60483	0.355918	0.688242	sp|P61163|ACTZ_HUMAN
	8	8	67.314	126.82	0.894923	-0.276745	0.00175291	7.91876	0.987555	-0.0296855	sp|P61221|ABCE1_HUMAN
	4	4	20.987	29.83	0.900655	-0.27522	0.00424077	6.80064	0.970522	0.0715585	sp|P62834|RAP1A_HUMAN;sp|P61224|RAP1B_HUMAN;sp|A6NIZ1|RP1BL_HUMAN
	7	7	29.945	116.12	0.0803176	0.325417	1.41358e-05	3.5773	0.0175765	5.20205	sp|P61247|RS3A_HUMAN
	3	3	29.506	37.93	0.769938	0.338857	2.54345e-05	6.65654	0.853624	0.206227	sp|P61289|PSME3_HUMAN
	10	10	24.146	323.31	0.282495	-3.12479	0.0119133	0.599034	0.259303	-2.75009	sp|P61313|RL15_HUMAN
	3	3	15.798	19.812	0.804119	-0.696003	0.040715	5.40287	0.983657	0.0468564	sp|P61353|RL27_HUMAN
	3	3	22.626	50.305	0.674624	0.536345	1.7714e-05	6.72138	0.825927	0.274319	sp|P61758|PFD3_HUMAN
	12	12	50.976	323.31	0.0611204	-5.23283	8.46562e-08	5.11974	0.981219	0.0626764	sp|P61978|HNRPK_HUMAN
	9	6	28.302	323.31	0.720106	1.11475	0.00993846	7.51473	0.993093	0.0244813	sp|P61981|1433G_HUMAN
	6	6	49.184	49.078	0.838424	-0.466455	0.00696214	6.65731	0.960391	0.0937843	sp|P62191|PRS4_HUMAN
	6	6	45.626	215.9	0.995787	-0.0105383	0.00244891	6.37974	0.915386	0.190481	sp|P62195|PRS8_HUMAN;sp|Q8NB90|AFG2H_HUMAN
	10	10	24.205	323.31	0.120309	-0.225162	0.000245972	1.90143	0.606445	0.103232	sp|P62241|RS8_HUMAN
	4	4	14.839	323.31	0.581391	-0.668949	0.000408576	8.30012	0.638225	-0.589732	sp|P62244|RS15A_HUMAN
	7	7	16.445	41.636	0.821669	-0.524641	0.00629364	7.09515	0.899857	-0.273267	sp|P62249|RS16_HUMAN
	9	6	29.174	183.72	0.884979	-0.416637	0.00892832	7.64328	0.996733	0.0104713	sp|P62258|1433E_HUMAN
	5	5	15.807	45.006	0.122401	3.75949	0.0140372	7.29163	0.0284541	4.56949	sp|P62266|RS23_HUMAN
	2	2	17.718	17.287	0.865922	-0.316646	0.247274	2.9619	0.84466	0.284414	sp|P62269|RS18_HUMAN
	3	3	17.222	27.327	0.878916	-0.309966	0.0310981	4.47019	0.957891	0.0916991	sp|P62277|RS13_HUMAN
	10	10	18.431	107.1	0.399334	2.44057	0.00595583	8.66571	0.215307	3.10244	sp|P62280|RS11_HUMAN
	6	6	44.172	40.029	0.773999	-0.584578	0.00715966	6.28337	0.960878	-0.0831194	sp|P62333|PRS10_HUMAN
	5	5	29.995	39.514	0.841022	-0.566302	0.0208213	6.21738	0.986637	-0.0410423	sp|P62424|RL7A_HUMAN
	3	3	19.463	19.864	0.689385	-0.52139	0.125916	4.41186	0.355918	0.638999	sp|P62633|CNBP_HUMAN
	12	12	29.597	104.13	0.838646	-0.651297	0.0112381	8.25434	0.982897	0.0577393	sp|P62701|RS4X_HUMAN;sp|P22090|RS4Y1_HUMAN;sp|Q8TD47|RS4Y2_HUMAN
	3	3	35.594	21.528	0.942067	-0.13268	0.130366	4.70959	0.969186	0.0638461	sp|P67775|PP2AA_HUMAN;sp|P62714|PP2AB_HUMAN
	3	3	17.695	22.026	0.955953	-0.130818	0.192189	4.03543	0.971701	-0.0811238	sp|P62750|RL23A_HUMAN
	6	6	28.68	144.65	0.616922	-1.15984	2.92298e-05	3.37967	0.488934	2.02153	sp|P62753|RS6_HUMAN
	5	4	22.677	30.906	0.972795	-0.0759977	0.147919	4.89	0.973584	0.0685148	sp|P62820|RAB1A_HUMAN;sp|Q9H0U4|RAB1B_HUMAN;sp|Q92928|RAB1C_HUMAN;sp|Q92930|RAB8B_HUMAN;sp|P61006|RAB8A_HUMAN;sp|P59190|RAB15_HUMAN
	8	8	24.423	323.31	0.539259	0.205993	3.28262e-06	4.1429	0.84596	-0.0573678	sp|P62826|RAN_HUMAN
	4	4	14.865	31.373	0.831048	-0.514335	0.00339724	8.3393	0.915363	-0.236987	sp|P62829|RL23_HUMAN
	3	3	13.742	22.271	0.0614448	-3.76231	0.629144	1.30133	0.994772	-0.0128264	sp|P62851|RS25_HUMAN
	3	3	13.015	68.438	0.843879	-0.52732	0.00975405	7.11413	0.989934	0.0287652	sp|P62854|RS26_HUMAN;sp|Q5JNZ5|RS26L_HUMAN
	6	6	37.331	128.09	0.0298915	4.81673	0.00557072	7.45257	0.0553106	4.73443	sp|P62879|GBB2_HUMAN;sp|Q9HAV0|GBB4_HUMAN;sp|P62873|GBB1_HUMAN;sp|P16520|GBB3_HUMAN;sp|Q9BRK4|LZTS2_HUMAN
	2	2	14.463	33.417	0.0392215	4.13356	0.0103715	5.90728	0.0177076	4.51138	sp|P62899|RL31_HUMAN
	5	5	24.831	29.999	0.815195	-0.656364	0.0172157	6.67202	0.954036	-0.141552	sp|P62906|RL10A_HUMAN
	3	3	20.252	38.332	0.684835	1.09686	0.00387675	7.88591	0.539974	1.46965	sp|P62913|RL11_HUMAN
	5	5	28.024	172.45	0.837868	-0.599543	0.0108614	7.6138	0.931083	0.204043	sp|P62917|RL8_HUMAN
	10	10	18.012	323.31	0.790996	-0.105408	3.38502e-07	4.00872	0.51267	-0.246699	sp|P62937|PPIA_HUMAN;sp|Q9Y536|PAL4A_HUMAN;sp|P0DN26|PAL4F_HUMAN;sp|F5H284|PAL4D_HUMAN;sp|A0A0B4J2A2|PAL4C_HUMAN;sp|A0A075B767|PAL4H_HUMAN;sp|A0A075B759|PAL4E_HUMAN;sp|P0DN37|PAL4G_HUMAN
	5	5	21.45	36.156	0.654576	-0.796561	0.00243706	7.70495	0.787362	-0.42331	sp|P63000|RAC1_HUMAN;sp|P60763|RAC3_HUMAN;sp|P15153|RAC2_HUMAN
	12	3	104.55	88.734	0.967693	0.0524111	0.000354283	6.07016	0.355918	0.866736	sp|P63010|AP2B1_HUMAN
	14	11	27.745	323.31	0.622041	0.158251	9.93122e-05	3.69642	0.324253	-0.284261	sp|P63104|1433Z_HUMAN
	8	8	51.691	323.31	0.819292	0.344955	3.72412e-05	8.81221	0.796627	0.354365	sp|P63151|2ABA_HUMAN;sp|Q9Y2T4|2ABG_HUMAN;sp|Q00005|2ABB_HUMAN;sp|Q66LE6|2ABD_HUMAN
	2	2	18.658	17.669	0.888296	-0.211802	0.123566	4.41337	0.932095	0.108186	sp|P63208|SKP1_HUMAN
	5	5	16.832	45.218	0.87046	-0.449401	0.187415	5.08517	0.995088	0.0148587	sp|P63241|IF5A1_HUMAN;sp|Q9GZV4|IF5A2_HUMAN;sp|Q6IS14|IF5AL_HUMAN
	13	13	35.076	152.32	0.0685674	4.6997	0.0090033	8.40476	0.0316258	5.24192	sp|P63244|RACK1_HUMAN
	6	4	35.924	323.31	0.0862618	-3.99282	0.0273765	-4.38865	0.937134	-0.190039	sp|P67809|YBOX1_HUMAN;sp|Q9Y2T7|YBOX2_HUMAN
	13	6	28.521	323.31	0.862083	-0.352087	0.00281591	7.14407	0.997455	-0.00565958	sp|P67936|TPM4_HUMAN
	5	5	17.861	90.5	0.983727	0.0449163	0.00123366	7.79794	0.988764	0.0300155	sp|P68036|UB2L3_HUMAN;sp|A0A1B0GUS4|UB2L5_HUMAN
	17	9	50.184	323.31	0.790471	-0.102743	7.29465e-05	3.27644	0.738935	0.207653	sp|Q5VTE0|EF1A3_HUMAN;sp|P68104|EF1A1_HUMAN
	12	12	57.488	162.73	0.858478	-0.536181	0.00894834	8.07205	0.96129	0.122769	sp|P78371|TCPB_HUMAN
	8	8	27.566	126.76	0.139558	4.26539	0.11605	5.39865	0.400773	-1.67012	sp|P78417|GSTO1_HUMAN
	113	113	469.08	323.31	0.0259121	5.95681	0.00119283	12.5989	0.036041	5.99732	sp|P78527|PRKDC_HUMAN
	3	3	305.48	17.704	0.436588	0.512276	1.70069e-07	6.68696	0.355918	0.512276	sp|P78559|MAP1A_HUMAN
	4	4	11.284	53.865	0.947975	0.250902	0.330479	2.80106	0.946839	-0.21734	sp|P81605|DCD_HUMAN
	3	3	23.466	55.718	0.86455	-0.619095	0.0249744	7.35523	0.983991	-0.0647078	sp|P84098|RL19_HUMAN
	9	9	141.45	87.338	0.753103	-0.618966	0.00329227	7.34099	0.874885	-0.276935	sp|Q00341|VIGLN_HUMAN
	6	5	36.938	47.385	0.420658	-1.09236	0.00125288	7.84844	0.496733	-0.953062	sp|Q00534|CDK6_HUMAN
	58	58	191.61	323.31	0.000200157	1.52291	7.47098e-07	5.49111	0.00226882	-0.587125	sp|Q00610|CLH1_HUMAN;sp|P53675|CLH2_HUMAN
	9	9	96.748	64.715	0.882822	-0.126387	2.40373e-05	8.47795	0.72788	-0.376453	sp|Q00653|NFKB2_HUMAN;sp|P55081|MFAP1_HUMAN
	2	2	21.493	11.43	0.877667	-0.131346	9.68754e-05	6.06467	0.856814	-0.159074	sp|Q00765|REEP5_HUMAN
	5	5	38.324	32.449	0.962347	-0.0702885	0.000274595	7.80869	0.958903	0.069838	sp|Q00796|DHSO_HUMAN
	15	15	90.583	323.31	0.497926	-1.64343	2.43952e-06	4.21355	0.98416	0.0552115	sp|Q00839|HNRPU_HUMAN
	2	2	27.872	27.496	0.66562	0.521385	0.0682688	5.11712	0.896591	0.161371	sp|Q01081|U2AF1_HUMAN
	13	13	274.61	86.72	0.722608	-0.855658	0.028471	4.50552	0.43223	1.53442	sp|Q01082|SPTB2_HUMAN
	4	4	33.488	131.98	0.309132	2.48666	0.183943	4.34648	0.20916	2.7955	sp|Q01105|SET_HUMAN;sp|P0DME0|SETLP_HUMAN
	10	10	100.69	77.951	0.899612	-0.230861	0.000641478	8.56659	0.928521	-0.15884	sp|Q01433|AMPD2_HUMAN
	8	8	15.164	323.31	0.874104	-0.501554	0.00333486	10.7444	0.164577	-4.54114	sp|Q01469|FABP5_HUMAN;sp|A8MUU1|FB5L3_HUMAN
	11	11	51.901	292.67	0.202947	-0.272796	0.00291702	2.84951	0.0194599	5.52355	sp|Q01518|CAP1_HUMAN;sp|P40123|CAP2_HUMAN
	10	10	57.293	163.03	0.282829	2.74934	0.00218383	8.3784	0.200293	3.01093	sp|Q01581|HMCS1_HUMAN;sp|P54868|HMCS2_HUMAN
	3	3	100.83	17.705	0.436588	0.517032	0.0524	5.33691	0.355918	0.517032	sp|Q01780|EXOSX_HUMAN
	4	4	138.8	28.507	0.83238	0.220235	5.44205e-05	6.43955	0.66556	0.378475	sp|Q01970|PLCB3_HUMAN
	3	3	22.611	241.45	0.98607	-0.0351113	0.00231409	6.7545	0.961022	0.0910654	sp|Q01995|TAGL_HUMAN
	7	7	110.06	53.41	0.436588	0.710498	1.21518e-07	8.99316	0.803952	-0.326062	sp|Q02241|KIF23_HUMAN
	13	13	113.75	323.31	0.6402	0.269937	0.641018	-1.27667	0.231743	-0.584447	sp|Q02413|DSG1_HUMAN
	5	5	20.762	51.285	0.825442	-0.688004	0.018126	7.1859	0.534723	-1.80531	sp|Q02543|RL18A_HUMAN
	7	7	51.804	115.26	0.781131	0.83657	0.016421	6.89549	0.598854	1.38362	sp|Q02790|FKBP4_HUMAN
	13	13	32.728	323.31	0.35069	-0.278359	0.0210765	0.846063	0.304032	-0.178234	sp|Q02878|RL6_HUMAN
	2	2	42.45	12.151	NaN	0	0.0533169	4.96754	NaN	0	sp|Q03426|KIME_HUMAN
	4	4	87.217	31.249	NaN	0	2.36743e-07	8.39981	NaN	0	sp|Q03518|TAP1_HUMAN
	5	5	60.218	45.131	0.915513	0.123525	0.000111599	7.54092	0.990076	0.0145912	sp|Q04206|TF65_HUMAN
	12	12	175.49	135.63	0.973988	-0.100099	0.00640635	8.0763	0.877708	0.406462	sp|Q04637|IF4G1_HUMAN
	8	8	20.777	221.04	0.859752	-0.428347	0.00158903	9.6808	0.950232	0.126238	sp|Q04760|LGUL_HUMAN
	8	5	28.218	35.688	0.772807	0.670648	0.00629235	6.6069	0.572159	1.13061	sp|Q04917|1433F_HUMAN
	2	2	48.357	11.893	NaN	0	1.55481e-06	6.53622	NaN	0	sp|Q05048|CSTF1_HUMAN
	11	3	50.47	20.835	0.917546	-0.245506	0.0032626	7.6624	0.972303	0.0733914	sp|Q05639|EF1A2_HUMAN
	13	13	93.23	323.31	0.854887	-0.456739	0.00277711	8.898	0.970589	-0.0821843	sp|Q05682|CALD1_HUMAN;REV__sp|Q13136|LIPA1_HUMAN;REV__sp|O75334|LIPA2_HUMAN
	7	7	68.01	46.938	0.997966	0.00357755	0.000212315	7.44797	0.966759	-0.0585098	sp|Q06124|PTN11_HUMAN
	5	5	57.398	34.395	0.702156	-0.219462	1.85374e-05	8.21718	0.687142	-0.261091	sp|Q06203|PUR1_HUMAN
	20	18	78.806	323.31	0.295231	3.1043	0.0021512	9.89759	0.233632	3.31946	sp|Q06210|GFPT1_HUMAN
	11	9	22.11	323.31	0.0281964	0.709757	9.73902e-06	4.19813	0.405851	0.220349	sp|Q06830|PRDX1_HUMAN
	5	5	21.634	97.832	0.80839	0.0653164	0.000670477	1.7039	0.601889	0.163531	sp|Q07020|RL18_HUMAN
	22	22	66.022	323.31	0.0431747	4.61187	0.00250102	9.63876	0.0216263	5.02742	sp|Q07065|CKAP4_HUMAN
	4	4	48.227	65.766	0.902476	-0.288553	0.00201389	8.59721	0.9295	0.177065	sp|Q07666|KHDR1_HUMAN;sp|Q5VWX1|KHDR2_HUMAN
	9	5	65.309	32.093	0.898177	0.100117	6.07653e-06	7.63396	0.826881	-0.213138	sp|Q07866|KLC1_HUMAN
	6	6	76.631	47.237	0.779964	-0.71983	0.889559	-0.396908	0.0105899	-5.24949	sp|Q08188|TGM3_HUMAN
	16	16	140.96	101.41	0.385674	-2.47279	0.0180822	6.00954	0.988727	0.0338569	sp|Q08211|DHX9_HUMAN
	4	4	99.986	49.409	0.421739	-1.73665	0.0773326	-4.88526	0.24957	3.17032	sp|Q08554|DSC1_HUMAN
	16	16	86.47	189.06	0.892266	0.202101	3.94703e-05	9.6719	0.984002	0.0303431	sp|Q08J23|NSUN2_HUMAN
	48	48	629.09	323.31	0.346539	3.3387	0.00881239	9.09578	0.391314	-1.85216	sp|Q09666|AHNK_HUMAN
	3	3	160.88	18.743	0.436588	0.152627	4.17683e-09	6.58419	0.355918	0.152627	sp|Q10570|CPSF1_HUMAN
	13	13	238.87	78.682	0.436588	0.986645	1.01622e-08	9.59378	0.963693	0.0640965	sp|Q12789|TF3C1_HUMAN
	3	3	34.352	27.652	0.785533	0.386775	0.0823824	4.87466	0.965689	0.063982	sp|Q12904|AIMP1_HUMAN
	7	5	95.337	45.945	0.875022	-0.291469	0.00157683	7.35232	0.932045	0.13159	sp|Q12906|ILF3_HUMAN
	7	7	80.109	122.12	0.863576	-0.357436	0.00265033	7.41428	0.959608	0.088891	sp|Q12931|TRAP1_HUMAN
	4	4	144.75	43.119	0.974486	0.0422486	0.000261586	6.482	0.78244	0.304208	sp|Q13045|FLII_HUMAN
	90	90	265.55	323.31	0.158087	-0.247462	0.126458	0.474077	0.0429712	-0.422772	sp|Q13085|ACACA_HUMAN;sp|O00763|ACACB_HUMAN
	2	2	55.536	12.041	0.938189	-0.077607	0.00033726	5.21538	0.355918	0.630036	sp|Q13098|CSN1_HUMAN
	7	7	44.739	74.741	0.9187	-0.20265	0.000917094	8.51994	0.984517	-0.0357547	sp|Q13148|TADBP_HUMAN
	5	5	35.348	32.838	0.973291	-0.0640103	0.000831924	7.8474	0.98738	-0.0291047	sp|Q13155|AIMP2_HUMAN
	8	7	30.54	323.31	0.991041	-0.0193281	0.000369998	8.29746	0.945251	0.108433	sp|Q13162|PRDX4_HUMAN
	10	10	100.2	106.52	0.960083	-0.122118	0.00184763	8.47196	0.992086	0.022646	sp|Q13200|PSMD2_HUMAN
	2	2	39.586	11.778	0.833076	-0.480441	0.013702	5.61526	0.981776	-0.0450706	sp|Q13247|SRSF6_HUMAN;sp|Q13243|SRSF5_HUMAN;sp|Q08170|SRSF4_HUMAN
	9	9	29.926	64.301	0.357057	2.62418	0.00515554	8.47156	0.235161	3.06011	sp|Q13268|DHRS2_HUMAN
	13	8	70.782	125.89	0.947737	-0.0767605	8.00775e-05	8.37312	0.97193	0.0375452	sp|Q13310|PABP4_HUMAN;sp|P0CB38|PAB4L_HUMAN
	5	5	51.419	33.005	0.977309	0.0369894	0.000101937	7.7512	0.707728	0.388847	sp|Q13418|ILK_HUMAN
	5	5	113.89	34.004	0.73497	-0.549678	0.160596	3.99647	0.996268	0.00580025	sp|Q13423|NNTM_HUMAN
	4	4	152.1	25.947	0.858901	0.211696	8.79771e-05	6.26177	0.886892	-0.199292	sp|Q13428|TCOF_HUMAN
	3	2	62.606	22.038	0.81524	-0.249873	0.104804	4.30487	0.770698	-0.343963	sp|Q13555|KCC2G_HUMAN;sp|Q13554|KCC2B_HUMAN;sp|Q9UQM7|KCC2A_HUMAN
	6	6	44.23	73.138	0.436588	1.05293	1.21464e-07	8.0574	0.605323	0.620498	sp|Q13561|DCTN2_HUMAN
	3	3	36.263	18.064	0.737026	-0.557088	0.139169	4.80388	0.819205	-0.357518	sp|Q13642|FHL1_HUMAN
	7	7	284.54	40.466	0.820849	-0.499998	0.207568	3.89447	0.969073	0.0700302	sp|Q13813|SPTN1_HUMAN
	11	11	52.562	293.05	0.84557	-0.497665	0.00405838	8.43641	0.137751	-4.23552	sp|Q13867|BLMH_HUMAN
	17	17	225.49	323.31	0.880621	0.209512	2.73481e-05	9.47451	0.958063	-0.0790501	sp|Q14008|CKAP5_HUMAN
	2	2	38.434	13.612	0.794678	-0.531681	0.00524104	6.72853	0.473164	-1.42751	sp|Q14103|HNRPD_HUMAN
	3	3	22.326	112.99	0.969612	-0.0827875	0.125001	5.6783	0.97346	0.066977	sp|Q14116|IL18_HUMAN
	8	8	83.629	54.084	0.898105	0.145204	3.13975e-05	7.71363	0.97874	-0.0316286	sp|Q14137|BOP1_HUMAN
	10	10	69.666	93.007	0.436588	1.23598	3.22939e-07	10.1584	0.994609	0.0122495	sp|Q14145|KEAP1_HUMAN
	9	9	170.54	67.259	NaN	0	4.75841e-09	8.31791	NaN	0	sp|Q14146|URB2_HUMAN
	5	5	166.57	46.796	0.947466	-0.138384	0.161192	4.23539	0.769916	0.483016	sp|Q14152|EIF3A_HUMAN
	12	12	174.88	75.087	0.683072	0.580751	1.01195e-05	8.01211	0.635764	0.589932	sp|Q14160|SCRIB_HUMAN;sp|Q9BTT6|LRRC1_HUMAN
	3	3	74.403	18.053	0.793123	0.261713	1.93079e-05	6.21534	0.769575	0.264627	sp|Q14166|TTL12_HUMAN
	5	5	32.193	73.452	0.853985	-0.379056	0.00144634	8.43791	0.981422	-0.0423269	sp|Q14192|FHL2_HUMAN
	14	14	532.4	174.41	0.817697	-0.498215	0.00608878	6.62895	0.933603	0.142547	sp|Q14204|DYHC1_HUMAN
	13	13	61.585	219.93	0.86497	-0.389952	0.00243057	8.27965	0.99038	0.0239973	sp|Q14247|SRC8_HUMAN
	3	3	70.973	20.965	0.8422	-0.303627	0.00103009	6.87641	0.992692	-0.0120687	sp|Q14258|TRI25_HUMAN
	89	77	291.02	323.31	0.152837	0.328178	5.15033e-06	3.91645	0.379261	-0.121375	sp|Q14315|FLNC_HUMAN
	2	2	44.561	11.728	0.724013	-0.235816	6.4833e-05	6.17094	0.831333	-0.129796	sp|Q14318|FKBP8_HUMAN
	3	3	78.365	17.271	0.829464	-0.464472	0.00847422	6.09011	0.843274	0.319012	sp|Q14444|CAPR1_HUMAN
	4	4	63.922	23.538	0.285591	-0.347013	2.13106e-06	7.62336	NaN	0	sp|Q14534|ERG1_HUMAN
	10	10	92.888	78.704	0.804457	0.595904	0.00607565	7.1102	0.543599	1.21083	sp|Q14566|MCM6_HUMAN
	6	6	220.43	34.428	0.436588	-0.00597095	3.08443e-07	7.45787	0.355918	-0.00597095	sp|Q14669|TRIPC_HUMAN
	8	8	87.133	61.588	0.436588	0.945348	4.09479e-07	9.09806	0.915607	0.137428	sp|Q14694|UBP10_HUMAN
	14	14	106.87	206.18	0.863876	-0.448486	0.0059972	7.67248	0.991809	-0.0236731	sp|Q14697|GANAB_HUMAN
	2	2	70.702	11.449	0.636107	-0.271402	0.0910125	3.281	0.355918	0.258925	sp|Q14739|LBR_HUMAN
	8	8	29.717	97.284	0.338827	1.8025	0.436552	2.69843	0.025828	4.38296	sp|Q14847|LASP1_HUMAN
	13	13	220.62	97.571	0.972925	-0.0489389	0.00012111	8.94377	0.840074	-0.330064	sp|Q14966|ZN638_HUMAN
	12	12	97.169	138.17	0.906546	-0.319282	0.00326584	8.78846	0.546594	-1.61641	sp|Q14974|IMB1_HUMAN
	35	35	238.26	323.31	0.907346	-0.285529	0.00150327	9.48227	0.99565	-0.0121756	sp|Q14980|NUMA1_HUMAN
	9	9	211.33	323.31	0.436588	0.849049	3.26541e-08	8.58831	0.658442	0.438402	sp|Q14997|PSME4_HUMAN
	15	15	82.562	200.99	0.969321	0.072972	0.000182031	9.97486	0.99939	-0.00143051	sp|Q15003|CND2_HUMAN
	4	4	25.003	23.685	0.535187	0.524449	0.05683	5.84057	0.967618	0.0383191	sp|Q15005|SPCS2_HUMAN
	2	2	45.531	11.308	0.629067	-0.332991	0.0971649	3.52023	0.355918	0.307467	sp|Q15008|PSMD6_HUMAN
	23	23	157.18	323.31	0.83211	0.481079	0.000101995	10.8153	0.992045	0.0237732	sp|Q15021|CND1_HUMAN;REV__sp|Q02790|FKBP4_HUMAN
	8	8	68.047	52.255	0.816116	-0.538801	0.18392	4.63881	0.96405	0.084672	sp|Q15046|SYK_HUMAN
	2	2	27.385	17.06	0.855718	-0.250008	0.00116796	6.06937	0.983659	-0.024838	sp|Q15056|IF4H_HUMAN
	3	3	162.46	17.223	NaN	0	0.0522421	4.67312	0.355918	-0.379148	sp|Q15075|EEA1_HUMAN
	14	14	48.121	323.31	0.0376662	5.1427	0.0032866	9.58058	0.0984078	3.88735	sp|Q15084|PDIA6_HUMAN
	80	79	531.78	323.31	0.240537	2.99691	0.0352423	6.447	0.398435	1.94846	sp|Q15149|PLEC_HUMAN;sp|P58107|EPIPL_HUMAN
	6	6	32.66	87.576	0.848231	-0.470101	0.00793392	6.91756	0.857331	0.339501	sp|Q15181|IPYR_HUMAN
	3	3	18.697	27.563	0.331193	1.91713	0.00292063	6.57333	0.221006	2.19287	sp|Q15185|TEBP_HUMAN
	11	10	54.231	68.229	0.760146	0.705832	0.000103378	9.4231	0.949621	0.152241	sp|Q15233|NONO_HUMAN
	11	8	37.497	323.31	0.267716	3.14564	0.000997691	10.7857	0.250547	3.16797	sp|Q15365|PCBP1_HUMAN
	10	7	38.58	150.45	0.872206	-0.367506	0.00128454	9.5047	0.946934	-0.141094	sp|Q15366|PCBP2_HUMAN;sp|P57721|PCBP3_HUMAN
	8	8	135.58	216.51	0.865623	-0.324544	0.00225372	7.13568	0.962325	0.0767503	sp|Q15393|SF3B3_HUMAN
	9	9	95.114	61.01	0.436588	0.574936	1.67244e-08	9.16711	0.926602	0.0732946	sp|Q15398|DLGP5_HUMAN
	5	5	26.183	29.111	0.621113	1.04044	0.0031328	6.34273	0.34513	1.61341	sp|Q15631|TSN_HUMAN
	2	2	68.329	48.308	0.854191	-0.301917	0.134864	4.43473	0.80957	0.296266	sp|Q15637|SF01_HUMAN
	7	7	48.55	69.925	0.436588	0.36565	4.39744e-07	9.38256	0.718504	-0.280613	sp|Q15645|PCH2_HUMAN
	5	5	50.287	48.058	NaN	0	2.03058e-07	8.70227	0.355918	-0.711204	sp|Q15654|TRIP6_HUMAN
	5	5	29.999	36.319	0.920773	-0.209564	0.152317	4.72176	0.952485	0.110291	sp|Q15691|MARE1_HUMAN;sp|Q9UPY8|MARE3_HUMAN
	6	6	36.091	55.635	0.872367	-0.246222	0.000505891	7.85047	0.807358	-0.410955	sp|Q15717|ELAV1_HUMAN
	10	10	50.679	108.91	0.0680636	3.7431	0.00581472	7.45826	0.0345519	4.14481	sp|Q16181|SEPT7_HUMAN;sp|Q6ZU15|SEP14_HUMAN
	4	4	53.29	323.31	0.965089	-0.0381888	3.33622e-05	7.28134	0.769679	-0.319323	sp|Q16204|CCDC6_HUMAN
	2	2	20.954	12.819	NaN	0	0.0544374	4.36177	NaN	0	sp|Q16527|CSRP2_HUMAN
	8	8	126.97	62.753	0.888065	-0.278926	0.00348603	6.72849	0.984472	0.0339489	sp|Q16531|DDB1_HUMAN
	8	8	54.699	323.31	0.436588	0.195526	3.24994e-08	9.09255	0.355918	0.195526	sp|Q16537|2A5E_HUMAN;sp|Q15173|2A5B_HUMAN
	4	4	44.468	85.26	0.902874	0.144999	3.37867e-05	8.30792	0.800226	0.263891	sp|Q16543|CDC37_HUMAN
	15	13	62.293	265.09	0.944177	-0.181748	0.00239803	8.64865	0.954833	0.131661	sp|Q16555|DPYL2_HUMAN
	7	7	71.428	323.31	0.71986	0.636166	4.37854e-05	8.09655	0.872781	0.282666	sp|Q16643|DREB_HUMAN
	15	15	54.529	225.73	0.364219	-2.8875	0.0209465	6.52939	0.986001	-0.0471468	sp|Q16658|FSCN1_HUMAN
	3	3	33.934	17.021	NaN	0	0.052192	5.20144	NaN	0	sp|Q16831|UPP1_HUMAN
	9	9	56.94	323.31	0.891508	-0.298049	0.00247101	7.68401	0.883421	0.260489	sp|Q16851|UGPA_HUMAN
	19	18	70.905	203	0.674293	1.10293	0.00104637	10.2344	0.513773	1.50296	sp|Q16881|TRXR1_HUMAN
	7	7	83.677	39.983	0.704829	-0.670896	0.00696458	5.84593	0.9735	-0.0444937	sp|Q16891|MIC60_HUMAN
	6	6	135.62	39.916	NaN	0	2.26121e-05	7.04354	NaN	0	sp|Q27J81|INF2_HUMAN
	2	2	150.83	11.603	0.436588	0.517478	0.0522143	4.25822	0.917612	0.0735497	sp|Q29RF7|PDS5A_HUMAN
	14	14	141.1	323.31	NaN	0	1.87392e-08	9.71055	0.355918	-0.380435	sp|Q2NKX8|ERC6L_HUMAN
	4	4	56.107	36.675	NaN	0	0.0524516	5.84733	NaN	0	sp|Q2VPK5|CTU2_HUMAN
	6	6	37.001	62.15	0.436588	0.345305	2.83617e-09	8.60946	0.355918	0.345305	sp|Q3SXM5|HSDL1_HUMAN
	8	8	142.06	54.48	0.285591	-1.79095	0.00615017	6.88541	NaN	0	sp|Q52LW3|RHG29_HUMAN
	3	3	132.89	17.6	0.436588	0.477016	6.89101e-09	7.34093	0.958847	-0.0377517	sp|Q53EP0|FND3B_HUMAN
	2	2	54.178	11.403	NaN	0	7.25768e-06	6.6233	NaN	0	sp|Q53EZ4|CEP55_HUMAN
	3	3	16.953	18.34	0.964533	0.0391258	2.85002e-05	7.43801	0.93254	0.0694995	sp|Q56VL3|OCAD2_HUMAN
	4	4	97.668	25.223	0.436588	0.596815	9.92394e-08	7.50326	0.843327	0.153434	sp|Q5H9R7|PP6R3_HUMAN
	3	3	213.7	20.952	NaN	0	0.052845	4.8618	NaN	0	sp|Q5JRA6|TGO1_HUMAN
	2	2	143.7	16.935	0.436588	0.621021	0.0533915	4.71526	0.355918	0.621021	sp|Q5JTH9|RRP12_HUMAN
	4	4	107.34	23.287	NaN	0	3.86621e-10	6.60075	0.355918	-0.962527	sp|Q5JTZ9|SYAM_HUMAN
	2	2	13.291	42.802	NaN	0	0.0529337	4.82349	NaN	0	sp|Q5RI15|COX20_HUMAN
	5	5	196.04	30.571	0.737299	-0.261096	7.96748e-05	6.73049	0.648364	-0.457847	sp|Q5SRE5|NU188_HUMAN
	10	10	79.322	102.85	0.436588	0.591943	9.18404e-10	10.0532	0.355918	0.591943	sp|Q5SY16|NOL9_HUMAN
	2	2	38.155	13.051	NaN	0	0.0524975	4.24776	NaN	0	sp|Q5T440|CAF17_HUMAN
	17	17	573.83	112.8	0.775141	0.368488	9.04391e-06	9.2067	0.899807	-0.195028	sp|Q5T4S7|UBR4_HUMAN
	5	5	51.844	62.041	0.93093	-0.0901864	6.28316e-05	8.43895	0.827437	-0.254035	sp|Q5TFE4|NT5D1_HUMAN
	2	2	95.575	21.228	NaN	0	0.055229	4.75318	NaN	0	sp|Q5VSL9|STRP1_HUMAN;sp|Q9ULQ0|STRP2_HUMAN
	4	4	591.4	22.815	0.886258	-0.105746	0.0896829	4.0361	0.99128	0.00714493	sp|Q63HN8|RN213_HUMAN
	4	4	93.908	23.389	0.436588	0.270626	1.50232e-08	7.17231	0.647335	-0.30705	sp|Q658Y4|F91A1_HUMAN
	4	4	140.52	22.543	0.436588	0.672898	5.70914e-07	6.85386	0.966117	-0.0435228	sp|Q66K14|TBC9B_HUMAN
	8	6	155.26	69.254	0.436588	0.269501	5.31618e-07	8.18494	0.355918	0.269501	sp|Q68CZ2|TENS3_HUMAN;sp|Q63HR2|TNS2_HUMAN
	5	5	60.618	50.124	NaN	0	2.75985e-06	7.30488	NaN	0	sp|Q69YN2|C19L1_HUMAN
	3	3	34.499	42.88	NaN	0	8.28667e-08	6.61365	NaN	0	sp|Q6DCA0|AMERL_HUMAN;sp|Q9Y4X0|AMMR1_HUMAN
	4	4	48.392	44.84	NaN	0	3.03379e-07	8.05532	0.355918	-0.348813	sp|Q6DKJ4|NXN_HUMAN
	5	5	33.582	323.31	NaN	0	3.10211e-10	8.63738	0.355918	-0.249653	sp|Q6FI81|CPIN1_HUMAN
	4	4	47.34	25.981	0.840117	0.307615	0.000100972	7.82338	0.857289	-0.337376	sp|Q6GMV2|SMYD5_HUMAN
	2	2	49.741	11.498	NaN	0	2.51408e-07	6.07947	NaN	0	sp|Q6IQ49|SDE2_HUMAN
	4	4	67.351	25.11	0.436588	0.536647	7.58939e-09	7.09652	0.355918	0.536647	sp|Q6L8Q7|PDE12_HUMAN
	2	2	39.202	23.692	0.783228	0.181363	1.69015e-06	7.03601	0.355918	0.482979	sp|Q6NTF9|RHBD2_HUMAN
	2	2	66.819	29.41	NaN	0	0.0533266	5.3481	NaN	0	sp|Q6NUM9|RETST_HUMAN
	3	3	151.66	18.865	NaN	0	2.2574e-08	6.87431	NaN	0	sp|Q6P2E9|EDC4_HUMAN
	3	3	70.441	17.243	NaN	0	1.87612e-08	6.75431	NaN	0	sp|Q6PCE3|PGM2L_HUMAN
	6	6	74.076	36.184	0.285591	-0.620443	0.0803173	5.35996	0.355918	-0.392968	sp|Q6PIW4|FIGL1_HUMAN;sp|Q9UN37|VPS4A_HUMAN;sp|O75351|VPS4B_HUMAN
	2	2	114.99	11.669	NaN	0	0.0530801	3.81752	NaN	0	sp|Q6PJG2|MDEAS_HUMAN
	18	18	88.118	323.31	0.436588	1.18724	4.83305e-08	11.5251	0.905492	-0.228834	sp|Q6PJG6|BRAT1_HUMAN
	21	20	105.79	244.03	0.978476	-0.0611812	0.000483104	10.3396	0.955634	0.115777	sp|Q6UB35|C1TM_HUMAN
	16	16	60.54	240.94	0.865325	0.461525	0.779344	1.07909	0.338901	2.67003	sp|Q6UWP8|SBSN_HUMAN
	7	7	116.53	323.31	0.436588	0.669801	3.13608e-06	8.56455	0.639841	0.362888	sp|Q6WCQ1|MPRIP_HUMAN
	5	5	177.35	31.172	NaN	0	0.0524075	4.92138	NaN	0	sp|Q6XZF7|DNMBP_HUMAN
	4	4	150.07	26.057	0.615098	0.25951	0.0567595	5.34655	0.355918	0.397573	sp|Q6Y7W6|GGYF2_HUMAN;REV__sp|Q86UU1|PHLB1_HUMAN
	2	2	219.6	11.735	NaN	0	4.32931e-08	5.87751	NaN	0	sp|Q6YHU6|THADA_HUMAN
	14	14	404.23	117.66	NaN	0	2.00622e-07	9.84025	0.355918	-0.321811	sp|Q70CQ2|UBP34_HUMAN
	6	6	80.595	323.31	0.436588	0.406855	5.77665e-07	8.28107	0.355918	0.406855	sp|Q71RC2|LARP4_HUMAN
	31	31	102	323.31	0.715274	1.13336	0.00241247	10.4341	0.519268	1.7224	sp|Q7KZF4|SND1_HUMAN
	4	4	48.043	24.614	0.90119	-0.258981	0.0080585	5.76887	0.914699	0.187471	sp|Q7L1Q6|BZW1_HUMAN
	16	16	133.94	162.25	0.436588	0.525463	1.45646e-07	10.1	0.849967	-0.172541	sp|Q7L2E3|DHX30_HUMAN
	3	3	42.502	65.265	0.436588	0.482748	0.0529842	4.75062	0.922331	-0.0749965	sp|Q7L2H7|EIF3M_HUMAN
	18	9	145.18	153.08	0.854826	-0.216186	0.00013215	8.18322	0.918894	-0.113294	sp|Q7L576|CYFP1_HUMAN
	5	3	40.736	32.447	0.436588	0.866208	1.56948e-11	7.60167	0.832421	0.236652	sp|Q7LG56|RIR2B_HUMAN
	3	3	101.43	23.511	NaN	0	5.74949e-11	7.0473	NaN	0	sp|Q7Z2W4|ZCCHV_HUMAN
	4	4	56.527	62.238	NaN	0	5.1386e-05	7.95308	NaN	0	sp|Q7Z434|MAVS_HUMAN
	4	4	155.23	23.61	NaN	0	3.70158e-07	6.94526	NaN	0	sp|Q7Z478|DHX29_HUMAN
	10	10	132.94	176.24	0.436588	0.143944	3.73912e-09	8.67986	0.459768	-0.592808	sp|Q7Z5K2|WAPL_HUMAN
	18	18	481.89	207.49	0.899082	0.19768	0.000103187	8.5716	0.981444	-0.0378284	sp|Q7Z6Z7|HUWE1_HUMAN
	2	2	36.45	11.653	NaN	0	1.02922e-08	6.49006	NaN	0	sp|Q7Z7A3|CTU1_HUMAN
	5	5	142.16	31.328	NaN	0	1.10172e-07	7.00436	NaN	0	sp|Q86SQ0|PHLB2_HUMAN
	6	6	46.277	40.24	0.436588	0.782811	1.10492e-07	8.85711	0.955648	-0.0669894	sp|Q86TX2|ACOT1_HUMAN;sp|P49753|ACOT2_HUMAN;sp|Q3I5F7|ACOT6_HUMAN
	5	5	98.636	44.971	NaN	0	1.3635e-07	7.20351	0.355918	-0.907247	sp|Q86UK7|ZN598_HUMAN
	13	13	156.27	123.59	0.892032	-0.319437	0.00407637	7.42109	0.950268	0.125837	sp|Q86UP2|KTN1_HUMAN
	8	8	151.16	62.449	0.612623	-0.65733	0.0013314	6.66503	0.848846	-0.186306	sp|Q86UU1|PHLB1_HUMAN
	6	6	120.27	47.749	0.436588	0.546044	3.92792e-08	7.68611	0.723378	0.233438	sp|Q86V48|LUZP1_HUMAN
	7	6	184.7	39.381	0.638977	-0.467636	0.00036853	6.89213	0.918318	-0.0742059	sp|Q86VI3|IQGA3_HUMAN
	5	5	90.876	38.9	0.436588	0.361569	2.64158e-07	8.29021	0.703917	-0.300907	sp|Q86VP1|TAXB1_HUMAN
	11	11	136.37	112.16	0.976742	-0.0414807	0.000207128	7.73499	0.939572	-0.109127	sp|Q86VP6|CAND1_HUMAN
	5	5	45.143	72.102	0.681224	0.578929	9.69414e-06	7.77794	0.907293	0.16957	sp|Q86VY4|TSYL5_HUMAN
	3	3	114.02	25.529	NaN	0	2.43622e-09	7.16122	NaN	0	sp|Q86W92|LIPB1_HUMAN;sp|Q8ND30|LIPB2_HUMAN
	11	11	51.893	264.15	0.860936	0.339088	0.000115649	9.73617	0.940007	-0.161434	sp|Q86X51|EZHIP_HUMAN
	5	5	65.853	323.31	0.71229	0.475416	4.81065e-06	9.00934	0.991194	0.0156274	sp|Q86X55|CARM1_HUMAN
	4	4	130.96	37.708	NaN	0	1.17618e-06	6.09953	NaN	0	sp|Q86XI2|CNDG2_HUMAN
	4	4	59.544	49.077	NaN	0	0.0537978	6.18581	NaN	0	sp|Q86XZ4|SPAS2_HUMAN
	6	6	120.21	43.151	0.436588	0.50813	3.07654e-08	7.49644	0.761869	-0.303776	sp|Q8IX01|SUGP2_HUMAN
	2	2	150.95	155.54	NaN	0	7.4444e-08	7.99543	NaN	0	sp|Q8IY17|PLPL6_HUMAN
	4	4	61.311	75.907	NaN	0	0.0529239	5.46906	NaN	0	sp|Q8IZ73|RUSD2_HUMAN
	3	3	72.832	18.603	NaN	0	2.94998e-08	6.78088	0.355918	-0.338256	sp|Q8N0X7|SPART_HUMAN
	6	6	102.9	42.722	0.699215	0.37503	4.24729e-06	7.0878	0.984277	0.0209627	sp|Q8N163|CCAR2_HUMAN
	11	11	93.487	309.73	0.98459	0.0385494	0.000494436	8.74598	0.94951	0.118153	sp|Q8N1F7|NUP93_HUMAN
	2	2	95.32	11.034	NaN	0	0.0523937	4.29394	0.355918	-0.458111	sp|Q8N1G2|CMTR1_HUMAN
	6	6	111.77	36.707	0.851231	-0.655841	0.0251776	7.15952	0.961187	-0.152811	sp|Q8N5C6|SRBD1_HUMAN
	6	6	47.628	46.993	0.960793	-0.0899134	0.000874863	7.48726	0.958928	-0.0924129	sp|Q8NBS9|TXND5_HUMAN
	7	7	44.965	74.014	0.869803	-0.439322	0.00882243	7.41008	0.991821	-0.0243421	sp|Q8NC51|PAIRB_HUMAN
	8	6	55.272	323.31	0.436588	0.517661	1.40215e-08	10.0538	0.896835	-0.110045	sp|Q8NCA5|FA98A_HUMAN
	7	7	95.925	195.76	0.811761	-0.422776	0.00185875	7.21493	0.949914	-0.0975981	sp|Q8NE71|ABCF1_HUMAN
	6	6	44.508	97.882	0.436588	0.686113	8.60291e-09	8.83622	0.83824	-0.246899	sp|Q8NEZ5|FBX22_HUMAN
	2	2	181.65	11.328	NaN	0	0.0528214	4.96709	0.355918	-0.331546	sp|Q8NFA0|UBP32_HUMAN
	3	3	65.265	19.157	NaN	0	2.61876e-08	6.46393	NaN	0	sp|Q8NFF5|FAD1_HUMAN
	2	2	68.119	12.892	NaN	0	0.0525258	3.80659	NaN	0	sp|Q8TAT6|NPL4_HUMAN
	3	3	51.852	17.822	0.285591	-0.481785	0.000314813	4.7457	NaN	0	sp|Q8TBC4|UBA3_HUMAN
	2	2	79.49	21.023	NaN	0	0.0522747	4.44685	NaN	0	sp|Q8TC07|TBC15_HUMAN
	21	21	102.18	323.31	0.775262	0.476598	1.78459e-05	10.3805	0.987417	0.0281944	sp|Q8TCG1|CIP2A_HUMAN
	6	6	41.488	140.46	0.845966	-0.352435	0.000772174	8.64133	0.976097	0.0458035	sp|Q8TCT9|HM13_HUMAN
	3	3	107.17	17.472	0.436588	0.527891	0.0527377	5.647	0.355918	0.527891	sp|Q8TD19|NEK9_HUMAN
	6	6	23.881	109.33	0.791097	0.329747	7.92337e-06	9.33678	0.64973	0.480304	sp|Q8TED1|GPX8_HUMAN
	8	8	168.59	52.739	0.436588	0.581295	1.60483e-08	8.70844	0.823129	0.166722	sp|Q8TEQ6|GEMI5_HUMAN
	5	5	164.66	28.929	NaN	0	5.87487e-09	7.41023	NaN	0	sp|Q8TER5|ARH40_HUMAN
	3	3	72.695	38.428	0.436588	0.801	4.38102e-06	6.87584	0.355918	0.801	sp|Q8TF42|UBS3B_HUMAN
	7	7	128.98	66.596	0.436588	0.437376	2.88407e-06	7.93604	0.861799	-0.130198	sp|Q8WUM0|NU133_HUMAN
	27	27	96.022	323.31	0.968221	-0.101116	0.00111392	9.73359	0.844769	0.416073	sp|Q8WUM4|PDC6I_HUMAN
	3	2	60.082	13.151	NaN	0	0.0523812	5.13612	NaN	0	sp|Q8WVV9|HNRLL_HUMAN
	7	7	113.37	52.093	0.797188	0.292387	6.33167e-06	8.922	0.910889	0.126807	sp|Q8WWM7|ATX2L_HUMAN
	18	18	150.56	259	0.93053	-0.212905	0.00150109	9.18264	0.984536	-0.0443182	sp|Q8WX93|PALLD_HUMAN;sp|Q86TC9|MYPN_HUMAN
	7	7	29.909	65.049	0.993149	-0.0144397	0.000221382	8.89341	0.989966	0.020195	sp|Q8WXX5|DNJC9_HUMAN
	3	3	62.717	17.76	0.68935	0.22658	0.0592995	5.39684	0.868074	-0.12082	sp|Q8WZA9|IRGQ_HUMAN
	9	9	47.863	90.307	0.436588	0.651019	4.35684e-08	10.1859	0.789355	-0.328569	sp|Q92466|DDB2_HUMAN
	15	15	82.431	135.32	0.844649	-0.499432	0.00380337	8.4996	0.961929	-0.108521	sp|Q92499|DDX1_HUMAN
	2	2	206.44	14.713	0.880959	0.0578976	0.0617711	4.4521	0.355918	0.271379	sp|Q92538|GBF1_HUMAN
	15	13	96.864	169.61	0.340917	2.54216	0.00423119	8.17978	0.643765	1.18409	sp|Q92598|HS105_HUMAN;sp|O95757|HS74L_HUMAN
	22	22	292.75	170.03	0.915828	-0.188929	0.000540641	8.54562	0.922229	-0.172173	sp|Q92616|GCN1_HUMAN
	13	13	227.92	108.83	0.56776	-0.660327	0.000274235	8.58494	0.914898	-0.0785003	sp|Q92621|NU205_HUMAN
	15	10	80.272	109.18	0.965653	-0.0820403	0.000655405	8.2402	0.89078	0.226021	sp|Q92841|DDX17_HUMAN
	9	9	124.34	83.116	0.856569	0.20048	1.57726e-05	8.14979	0.624521	0.443319	sp|Q92900|RENT1_HUMAN
	17	15	73.114	193.48	0.969477	-0.0618548	0.000113512	10.2295	0.99197	-0.0155497	sp|Q92945|FUBP2_HUMAN
	6	6	102.35	270.91	0.949993	0.108414	0.0003544	7.6917	0.985927	-0.0308213	sp|Q92973|TNPO1_HUMAN
	8	8	111.54	153.53	0.642922	0.597711	1.88979e-06	8.44796	0.7732	0.353624	sp|Q92974|ARHG2_HUMAN
	4	4	68.207	33.946	NaN	0	1.71259e-08	6.91802	NaN	0	sp|Q92990|GLMN_HUMAN
	18	8	290.46	142.99	0.946598	-0.0716092	5.68149e-05	8.31123	0.965478	-0.0446525	sp|Q93008|USP9X_HUMAN
	3	3	65.746	24.639	NaN	0	0.0522545	5.68527	0.355918	-0.246888	sp|Q93052|LPP_HUMAN
	3	3	17.276	17.973	0.753981	-0.414238	0.121293	4.44865	0.355918	0.702834	sp|Q96A72|MGN2_HUMAN;sp|P61326|MGN_HUMAN
	5	5	77.86	36.514	0.436588	0.740628	4.41769e-07	7.30713	0.736245	0.303481	sp|Q96AC1|FERM2_HUMAN;sp|Q9BQL6|FERM1_HUMAN
	7	5	67.56	214.22	0.993504	-0.0175478	0.00573309	6.15851	0.935412	0.159175	sp|Q96AE4|FUBP1_HUMAN
	6	6	34.93	43.85	0.759637	-0.657292	0.0192626	5.46512	0.997415	-0.00550318	sp|Q96AG4|LRC59_HUMAN
	2	2	51.218	11.325	NaN	0	4.37448e-07	6.2725	NaN	0	sp|Q96BH1|RNF25_HUMAN
	6	6	26.697	40.483	0.436588	0.753009	1.01388e-08	8.88904	0.83163	-0.284718	sp|Q96C19|EFHD2_HUMAN;sp|Q9BUP0|EFHD1_HUMAN
	9	9	103.57	67.451	0.436588	0.706718	1.40658e-08	8.55909	0.804298	0.221955	sp|Q96CW5|GCP3_HUMAN
	2	2	39.31	11.654	NaN	0	0.0524429	4.28205	NaN	0	sp|Q96DI7|SNR40_HUMAN
	4	4	44.596	22.517	0.436588	0.267111	4.11439e-07	6.13245	0.851535	-0.086606	sp|Q96DV4|RM38_HUMAN
	3	3	46.587	17.084	NaN	0	0.0529821	5.43267	NaN	0	sp|Q96EB1|ELP4_HUMAN
	2	2	53.557	11.219	NaN	0	0.0537918	4.04826	NaN	0	sp|Q96ER3|SAAL1_HUMAN
	4	4	56.077	26.007	0.436588	0.429131	1.6239e-09	7.63126	0.671276	-0.427112	sp|Q96F86|EDC3_HUMAN
	3	3	11.801	21.291	0.812934	0.277627	6.65795e-05	6.75361	0.843541	-0.293418	sp|Q96FQ6|S10AG_HUMAN
	5	5	31.284	34.022	0.894486	-0.18072	0.000384018	7.28427	0.864663	-0.240909	sp|Q96FW1|OTUB1_HUMAN
	3	3	31.381	38.137	0.436588	0.194654	1.02154e-08	7.82398	0.626644	-0.247631	sp|Q96FX7|TRM61_HUMAN
	3	3	68.283	30.194	0.436588	0.877388	0.0526854	4.85427	0.74548	0.348301	sp|Q96G03|PGM2_HUMAN
	11	11	56.547	323.31	0.436588	0.8887	7.30058e-08	11.0663	0.980896	0.0308313	sp|Q96GM8|TOE1_HUMAN
	2	2	63.944	13.125	0.695842	-0.567872	0.00558526	5.23211	0.880636	-0.180149	sp|Q96HC4|PDLI5_HUMAN
	6	6	54.392	38.872	0.754009	-0.623497	0.00404411	7.09518	0.978595	-0.0427012	sp|Q96HE7|ERO1A_HUMAN;sp|Q86YB8|ERO1B_HUMAN
	8	8	32.004	56.544	0.897147	-0.289657	0.00281747	7.59594	0.962136	0.0925012	sp|Q96HS1|PGAM5_HUMAN
	9	8	61.64	48.477	0.788638	-0.386334	0.000497726	8.1462	0.751338	-0.506463	sp|Q96I24|FUBP3_HUMAN
	5	5	157.31	44.033	NaN	0	2.3652e-08	7.40107	NaN	0	sp|Q96K76|UBP47_HUMAN
	9	9	36.085	76.009	0.78457	0.333169	7.64549e-06	8.91902	0.904752	-0.173511	sp|Q96KB5|TOPK_HUMAN
	4	4	88.34	30.939	NaN	0	2.41206e-10	6.86053	NaN	0	sp|Q96ME1|FXL18_HUMAN
	4	4	242.56	31.567	NaN	0	2.37748e-09	6.81497	0.355918	-0.392631	sp|Q96N67|DOCK7_HUMAN
	6	6	221.67	35.56	NaN	0	2.13574e-05	7.47982	NaN	0	sp|Q96PE2|ARHGH_HUMAN
	8	8	109.95	46.447	NaN	0	6.30016e-07	8.18602	NaN	0	sp|Q96PE3|INP4A_HUMAN
	3	3	49.364	17.873	0.932399	-0.193935	0.290232	2.97586	0.912024	-0.255189	sp|Q96QA5|GSDMA_HUMAN
	2	2	91.706	12.518	0.960981	-0.0652204	0.123282	3.70325	0.840907	0.222347	sp|Q96QK1|VPS35_HUMAN
	8	8	134.42	167.04	0.968229	-0.0750732	0.000604937	8.25281	0.9977	0.00513887	sp|Q96R06|SPAG5_HUMAN
	17	17	80.472	323.31	0.117803	-0.35535	0.0586592	0.567264	0.0143944	-1.10605	sp|Q96RQ3|MCCA_HUMAN
	7	5	73.652	28.601	NaN	0	9.76779e-08	7.69382	0.355918	-0.323035	sp|Q96SI9|STRBP_HUMAN
	6	6	145.17	34.706	0.710932	0.160479	4.68023e-07	7.84952	0.769674	-0.185592	sp|Q96ST3|SIN3A_HUMAN
	10	10	113.29	167.55	0.653973	-0.259466	1.20557e-05	8.35158	0.588882	-0.424633	sp|Q96T76|MMS19_HUMAN
	5	5	27.325	52.089	0.843074	-0.443982	0.0038864	7.4549	0.979547	-0.0503383	sp|Q99426|TBCB_HUMAN
	2	2	43.835	42.726	NaN	0	1.88569e-08	6.47212	NaN	0	sp|Q99447|PCY2_HUMAN
	6	6	105.84	51.029	0.952373	-0.100196	0.000988085	6.83756	0.817884	0.314139	sp|Q99460|PSMD1_HUMAN
	11	11	83.541	171.57	0.436588	0.685505	2.25374e-08	10.3598	0.567455	0.440325	sp|Q99567|NUP88_HUMAN
	7	7	56.44	43.704	0.8826	-0.255608	0.00140486	6.95897	0.978903	-0.0414977	sp|Q99615|DNJC7_HUMAN
	7	6	81.312	47.621	0.950397	0.0681876	2.29349e-05	8.55339	0.928782	-0.10488	sp|Q99661|KIF2C_HUMAN;sp|Q8N4N8|KIF2B_HUMAN
	7	7	140.28	51.165	NaN	0	0.0523507	6.19689	NaN	0	sp|Q99700|ATX2_HUMAN
	9	9	26.923	79.412	0.553419	0.873468	3.43289e-07	9.0632	0.910429	0.17624	sp|Q99714|HCD2_HUMAN
	14	14	62.633	323.31	0.0525438	5.41183	1.88457e-08	11.7161	0.234925	3.48655	sp|Q99755|PI51A_HUMAN;sp|A2A3N6|PIPSL_HUMAN;sp|O60331|PI51C_HUMAN;sp|O14986|PI51B_HUMAN
	6	6	85.424	37.276	0.78419	-0.482905	0.150913	4.47293	0.879118	0.196737	sp|Q99798|ACON_HUMAN
	4	4	50.219	89.007	0.711554	-0.381266	0.000203655	7.33965	0.355918	0.520454	sp|Q99808|S29A1_HUMAN
	4	4	43.944	31.559	0.436588	0.624175	0.0522008	6.14807	0.738529	0.253792	sp|Q99816|TS101_HUMAN
	8	8	59.366	104.41	0.792217	-0.692322	0.00704741	7.92834	0.999254	-0.00200891	sp|Q99832|TCPH_HUMAN
	12	12	42.461	249.39	0.825121	-0.597678	0.0033799	9.40744	0.169606	-3.62627	sp|Q99873|ANM1_HUMAN;sp|Q9NR22|ANM8_HUMAN
	10	10	114.33	70.89	0.948872	-0.10764	0.000586192	7.72606	0.944369	0.104336	sp|Q9BPX3|CND3_HUMAN
	6	6	92.218	135.47	0.436588	0.454945	2.62846e-08	8.42774	0.993648	0.00530815	sp|Q9BQ52|RNZ2_HUMAN
	5	5	36.724	106.93	0.997024	-0.00537443	0.0921515	5.9642	0.936619	0.104767	sp|Q9BQA1|MEP50_HUMAN
	7	7	148.85	46.619	0.943964	0.0364014	1.46173e-06	8.12363	0.744432	-0.232912	sp|Q9BQG0|MBB1A_HUMAN
	6	6	54.234	35.683	0.764239	-0.512495	0.00253049	6.70951	0.919061	-0.149376	sp|Q9BR76|COR1B_HUMAN;sp|A9Z1Z3|FR1L4_HUMAN
	4	4	12.403	41.08	0.436588	0.496372	8.19158e-10	9.80352	0.355918	0.496372	sp|Q9BRT3|MIEN1_HUMAN
	10	10	122.85	94.458	0.711272	-0.683194	0.00232329	7.75408	0.861419	-0.278135	sp|Q9BSJ8|ESYT1_HUMAN
	7	7	72.979	86.845	0.436588	0.506025	4.13818e-08	8.7861	0.887225	0.0963316	sp|Q9BTE3|MCMBP_HUMAN
	2	2	44.875	11.452	0.927264	-0.186557	0.188689	3.55316	0.937503	0.139705	sp|Q9BTV4|TMM43_HUMAN
	14	14	132.6	191.63	0.642421	-0.525311	0.000139727	9.19172	0.653881	-0.564897	sp|Q9BTW9|TBCD_HUMAN
	4	4	95.737	49.025	0.99709	-0.00454982	0.0977571	4.60311	0.99368	0.00949049	sp|Q9BUJ2|HNRL1_HUMAN
	2	2	28.8	22.127	0.927868	0.158159	0.000207982	8.44652	0.815359	0.356821	sp|Q9BUN8|DERL1_HUMAN
	2	2	28.202	12.87	0.436588	0.349569	1.45728e-07	6.2434	0.355918	0.349569	sp|Q9BVV7|TIM21_HUMAN
	10	10	73.747	323.31	0.436588	0.509178	1.64918e-08	8.89042	0.751994	-0.322711	sp|Q9BW19|KIFC1_HUMAN
	6	6	40.313	323.31	0.914256	-0.16156	0.000341963	7.93589	0.92963	0.113665	sp|Q9BWF3|RBM4_HUMAN;sp|Q9BQ04|RBM4B_HUMAN
	5	5	83.969	35.062	NaN	0	1.34578e-07	8.20536	NaN	0	sp|Q9BXB5|OSB10_HUMAN
	3	3	164.13	16.903	0.436588	0.418631	1.52358e-06	7.08685	0.826223	-0.164658	sp|Q9BXW9|FACD2_HUMAN
	4	4	29.044	27.103	0.702266	-0.260849	4.3346e-05	6.74243	0.910956	-0.0613909	sp|Q9BZG1|RAB34_HUMAN
	28	28	181.79	323.31	0.629656	0.695663	9.60034e-07	10.1718	0.970242	-0.0626745	sp|Q9C0C2|TB182_HUMAN
	8	8	141.29	90.841	0.681159	0.276861	9.71864e-07	8.90373	0.99331	-0.0063529	sp|Q9C0C9|UBE2O_HUMAN
	7	7	47.26	44.61	0.832225	0.230899	1.49692e-05	8.03837	0.947091	0.0730786	sp|Q9GZS1|RPA49_HUMAN
	3	3	53.524	17.443	0.713688	-0.274471	7.3263e-05	6.67184	0.355918	0.378644	sp|Q9H074|PAIP1_HUMAN
	10	5	68.934	75.451	0.436588	0.586572	1.30319e-08	7.59702	0.847742	0.146945	sp|Q9H0B6|KLC2_HUMAN
	5	5	42.906	32.017	0.784852	-0.189401	3.54163e-05	6.80696	0.965488	0.0236063	sp|Q9H0C8|ILKAP_HUMAN
	3	3	30.281	19.765	0.904008	-0.198438	0.144319	3.9436	0.915249	-0.172492	sp|Q9H0E2|TOLIP_HUMAN
	8	8	57.65	323.31	NaN	0	2.38645e-07	9.45566	NaN	0	sp|Q9H0W8|SMG9_HUMAN
	3	3	10.438	296.83	0.918415	-0.211351	0.179241	3.89193	0.900939	0.216096	sp|Q9H299|SH3L3_HUMAN
	15	15	81.627	183.16	0.944095	-0.135227	0.000360609	9.80997	0.919653	0.169253	sp|Q9H307|PININ_HUMAN
	12	12	31.791	323.31	0.636746	1.16919	8.7084e-06	11.7721	0.495017	-2.20786	sp|Q9H3N1|TMX1_HUMAN
	5	5	178.97	31.044	0.75738	-0.416429	0.00141107	6.51784	0.788068	-0.366159	sp|Q9H3S7|PTN23_HUMAN
	4	4	103.08	29.733	0.436588	0.528553	3.44208e-09	7.86855	0.924634	0.0690842	sp|Q9H3U1|UN45A_HUMAN
	12	11	72.595	126.28	0.436588	1.3291	3.23085e-08	9.47915	0.44268	1.1072	sp|Q9H4A4|AMPB_HUMAN
	13	13	74.777	133.06	0.436588	0.150123	2.9989e-06	9.97697	0.355918	0.150123	sp|Q9H6R3|ACSS3_HUMAN
	2	2	24.992	14.636	NaN	0	0.0531584	4.69334	NaN	0	sp|Q9H7E9|CH033_HUMAN
	5	5	41.943	31.068	0.436588	0.213011	9.3789e-07	7.91841	0.355918	0.213011	sp|Q9H7Z7|PGES2_HUMAN
	10	10	60.718	103.8	0.923078	-0.0477374	1.34676e-06	9.98876	0.597627	-0.46164	sp|Q9H857|NT5D2_HUMAN
	3	3	68.249	20.263	0.436588	0.294958	0.052262	4.59263	0.355918	0.294958	sp|Q9H9A6|LRC40_HUMAN
	4	4	72.727	23.31	NaN	0	0.0523047	5.27095	NaN	0	sp|Q9HA65|TBC17_HUMAN
	18	18	136.31	241.88	0.000393279	7.25534	0.000124915	9.2361	0.0341763	0.265108	sp|Q9HAV4|XPO5_HUMAN
	8	8	108.91	48.923	0.629094	-0.402341	6.56682e-05	7.89742	0.970893	0.0194693	sp|Q9HC35|EMAL4_HUMAN
	7	7	34.793	62.4	0.644232	-0.435228	9.24567e-05	8.42303	0.658035	-0.461373	sp|Q9HC38|GLOD4_HUMAN
	4	4	61.332	24.584	NaN	0	2.57108e-08	7.47122	NaN	0	sp|Q9HCC0|MCCB_HUMAN
	5	5	50.519	29.435	NaN	0	4.61183e-07	8.20519	NaN	0	sp|Q9HD26|GOPC_HUMAN
	4	4	46.48	32.493	0.880594	-0.23914	0.144667	4.10833	0.993078	0.012176	sp|Q9HDC9|APMAP_HUMAN
	7	7	121.72	83.514	NaN	0	1.8161e-08	8.24209	NaN	0	sp|Q9NNW5|WDR6_HUMAN
	6	6	30.062	93.994	0.974455	0.0532853	0.000169808	9.24644	0.929651	-0.154928	sp|Q9NQ88|TIGAR_HUMAN
	7	7	129.93	124.58	0.807192	-0.590245	0.00259393	9.15538	0.850942	-0.443579	sp|Q9NQC3|RTN4_HUMAN
	3	3	30.608	21.481	NaN	0	0.0522277	5.6844	NaN	0	sp|Q9NQR4|NIT2_HUMAN
	27	27	124.2	323.31	0.193092	3.24912	0.000280754	10.4545	0.224155	3.02087	sp|Q9NQW6|ANLN_HUMAN
	6	6	69.917	35.846	0.992656	-0.00813166	2.81641e-05	7.42199	0.778323	0.202686	sp|Q9NQW7|XPP1_HUMAN
	7	7	79.748	80.658	0.891976	0.120844	1.46411e-05	8.14724	0.731208	-0.443806	sp|Q9NQX3|GEPH_HUMAN
	3	3	530.25	17.737	0.436588	0.178669	2.46182e-08	6.82387	0.355918	0.178669	sp|Q9NR09|BIRC6_HUMAN
	4	4	87.343	22.962	0.846261	-0.344332	0.00456712	5.83031	0.995708	-0.00826073	sp|Q9NR30|DDX21_HUMAN
	5	5	59.573	30.068	0.285591	-0.246444	3.63274e-06	7.33569	0.355918	-0.386117	sp|Q9NRG9|AAAS_HUMAN
	2	1	22.826	7.0143	0.960541	-0.081504	0.109896	5.18802	0.978832	-0.0420446	sp|Q9NRW3|ABC3C_HUMAN;sp|Q8IUX4|ABC3F_HUMAN
	4	4	160.16	22.251	NaN	0	6.80334e-08	6.8315	0.355918	-0.995174	sp|Q9NS87|KIF15_HUMAN
	8	8	66.115	46.55	0.950422	-0.116387	0.00127677	7.21698	0.914273	0.175379	sp|Q9NSD9|SYFB_HUMAN
	14	14	147.18	98.051	0.93573	-0.158872	0.00112318	7.92343	0.963835	0.0801268	sp|Q9NTJ3|SMC4_HUMAN
	3	3	97.394	34.555	0.959866	0.0395269	2.17877e-05	6.76957	0.903628	-0.104109	sp|Q9NTZ6|RBM12_HUMAN
	4	3	62.608	18.151	NaN	0	1.50159e-09	7.06402	NaN	0	sp|Q9NUL3|STAU2_HUMAN
	5	5	61.728	41.18	0.436588	0.534353	1.26339e-10	7.90433	0.79493	0.174988	sp|Q9NUQ6|SPS2L_HUMAN
	3	3	53.974	17.561	0.977631	-0.0435788	0.00151468	5.70156	0.725096	0.427585	sp|Q9NUU7|DD19A_HUMAN;sp|Q9UMR2|DD19B_HUMAN
	4	4	49.398	177.93	0.862297	-0.276648	0.00146678	6.56829	0.969622	-0.0546198	sp|Q9NVA2|SEP11_HUMAN;sp|Q14141|SEPT6_HUMAN
	4	4	75.406	34.658	0.810418	-0.348021	0.00156072	6.1213	0.898834	-0.170395	sp|Q9NVP1|DDX18_HUMAN
	5	5	120.51	30.505	0.916787	-0.127471	0.000175722	7.66406	0.984384	0.0215015	sp|Q9NX02|NALP2_HUMAN;sp|Q8WX94|NALP7_HUMAN
	4	4	26.152	23.995	0.562465	0.772055	1.12621e-06	7.13393	0.544297	0.699738	sp|Q9NX63|MIC19_HUMAN
	3	3	98.583	31.444	NaN	0	0.0527257	4.60435	NaN	0	sp|Q9NXC5|MIO_HUMAN
	5	5	97.809	29.808	0.436588	0.898384	1.95482e-07	7.96309	0.355918	0.898384	sp|Q9NXE4|NSMA3_HUMAN
	3	3	105.67	18.635	NaN	0	1.17661e-08	6.29042	0.355918	-0.328836	sp|Q9NXF1|TEX10_HUMAN
	5	5	38.711	31.462	NaN	0	5.77322e-07	9.30926	NaN	0	sp|Q9NYK5|RM39_HUMAN
	13	13	121.89	323.31	0.436588	0.833714	6.52471e-09	10.2364	0.936028	0.0933123	sp|Q9NZB2|F120A_HUMAN;sp|Q5T035|CI129_HUMAN
	3	3	39.302	26.369	0.436588	0.750901	0.052444	5.78943	0.994709	-0.00737667	sp|Q9NZL4|HPBP1_HUMAN
	16	15	234.71	134.6	0.436588	0.318317	3.38832e-09	9.09967	0.355918	0.318317	sp|Q9NZM1|MYOF_HUMAN
	8	8	15.892	157.82	0.662277	-1.02701	0.161539	5.18247	0.727059	-0.809639	sp|Q9NZT1|CALL5_HUMAN
	5	5	73.324	32.673	0.58279	0.463785	2.56757e-07	7.75442	0.879177	0.132699	sp|Q9NZT2|OGFR_HUMAN
	2	2	43.159	12.255	0.695266	-0.731527	0.00648237	6.20819	0.876037	-0.241744	sp|Q9P035|HACD3_HUMAN
	5	4	27.893	49.709	0.881022	-0.314324	0.00279973	7.29944	0.952914	-0.115206	sp|Q9P0L0|VAPA_HUMAN
	10	10	56.084	133.03	0.74703	-0.777839	0.00674466	7.62483	0.891536	-0.286114	sp|Q9P258|RCC2_HUMAN
	5	5	35.979	122.04	0.436588	1.04504	7.95475e-09	9.86784	0.93543	-0.133024	sp|Q9P287|BCCIP_HUMAN
	15	15	70.157	323.31	0.535153	0.644602	4.15497e-08	10.4402	0.997146	-0.00428343	sp|Q9P2B4|CT2NL_HUMAN
	11	11	152.45	74.235	0.78636	0.760802	0.000681832	8.1888	0.994884	-0.0195074	sp|Q9P2E9|RRBP1_HUMAN
	3	3	134.46	19.085	0.875813	0.155775	6.02809e-05	5.86647	0.960624	-0.0530181	sp|Q9P2J5|SYLC_HUMAN
	4	4	54.489	23.97	0.95049	-0.075524	0.000337009	6.59854	0.84097	0.201313	sp|Q9UBM7|DHCR7_HUMAN
	4	4	71.223	23.233	0.832198	-0.182001	0.0969379	4.06816	0.642692	-0.576615	sp|Q9UBT2|SAE2_HUMAN
	5	5	92.271	29.599	NaN	0	9.37714e-08	6.95348	NaN	0	sp|Q9UDY8|MALT1_HUMAN
	4	4	87.996	26.022	NaN	0	0.0530774	5.92603	NaN	0	sp|Q9UGP8|SEC63_HUMAN
	2	2	85.225	15.083	0.999296	0.000967344	0.0880814	4.70749	0.883439	0.141398	sp|Q9UHB6|LIMA1_HUMAN
	7	7	70.729	45.73	0.755162	-0.497261	0.141735	4.46317	0.776417	0.300336	sp|Q9UHB9|SRP68_HUMAN
	7	7	37.489	164.28	0.890689	-0.367095	0.00339036	8.72019	0.995925	-0.0122523	sp|Q9UHD1|CHRD1_HUMAN
	6	6	65.401	43.061	0.849171	-0.373129	0.00453692	6.33775	0.938935	-0.137829	sp|Q9UHD8|SEPT9_HUMAN
	2	2	92.239	12.059	NaN	0	0.0522903	4.44376	NaN	0	sp|Q9UHI6|DDX20_HUMAN
	6	6	57.557	45.229	0.436588	0.385301	5.48078e-08	8.24383	0.355918	0.385301	sp|Q9UI10|EI2BD_HUMAN
	4	4	55.882	39.724	NaN	0	1.14939e-05	7.67709	NaN	0	sp|Q9UI12|VATH_HUMAN
	4	4	70.466	23.188	0.541478	-1.12041	0.0207294	5.05413	0.698763	-0.584311	sp|Q9UJ14|GGT7_HUMAN
	8	8	37.375	63.371	0.604703	-1.00823	0.00471023	7.46752	0.908991	-0.153655	sp|Q9UJ70|NAGK_HUMAN
	3	3	52.337	131.84	NaN	0	1.40998e-06	7.0954	NaN	0	sp|Q9UJW0|DCTN4_HUMAN
	9	9	66.855	323.31	0.436588	2.48108	3.09078e-08	8.90344	0.97037	0.132287	sp|Q9UJX3|APC7_HUMAN
	4	4	38.534	26.988	0.436588	0.488475	0.0534164	5.03523	0.888431	-0.113458	sp|Q9UJZ1|STML2_HUMAN
	5	5	192.59	28.501	NaN	0	1.04503e-06	7.39611	NaN	0	sp|Q9UKK3|PARP4_HUMAN
	3	3	91.981	18.37	0.285591	-1.32432	0.00664998	4.9834	NaN	0	sp|Q9UKN8|TF3C4_HUMAN
	6	6	50.144	55.078	0.955533	0.0924635	0.000328308	7.5477	0.951096	-0.106051	sp|Q9UKX7|NUP50_HUMAN
	5	5	27.401	36.317	0.506366	0.635301	5.84916e-09	9.45802	0.965691	-0.0489058	sp|Q9UL46|PSME2_HUMAN
	6	6	53.41	45.474	0.577378	-0.894448	0.00365867	6.65726	0.633013	-0.796299	sp|Q9ULA0|DNPEP_HUMAN
	14	14	289.38	126.53	0.436588	0.848274	1.12884e-08	9.58842	0.925296	0.109955	sp|Q9ULT8|HECD1_HUMAN
	12	12	53.248	323.31	0.927557	-0.242505	0.00251725	9.00796	0.990256	0.029726	sp|Q9ULV4|COR1C_HUMAN
	10	10	85.652	197.78	0.436588	1.17914	8.31987e-08	9.56992	0.651872	0.619427	sp|Q9ULW0|TPX2_HUMAN;sp|Q9ULK5|VANG2_HUMAN
	4	4	28.462	31.09	NaN	0	1.10005e-05	7.91881	NaN	0	sp|Q9UMS0|NFU1_HUMAN
	18	18	64.953	249.81	0.332156	2.92008	0.00366973	9.35333	0.309959	-1.91432	sp|Q9UNF1|MAGD2_HUMAN;sp|Q9Y5V3|MAGD1_HUMAN;sp|Q12816|TROP_HUMAN
	4	4	46.648	23.744	0.436588	0.319022	0.0543431	5.41105	0.767632	-0.184232	sp|Q9UNH7|SNX6_HUMAN
	6	6	122.53	67.735	NaN	0	9.22216e-10	8.149	0.355918	-0.502982	sp|Q9UPN9|TRI33_HUMAN
	4	4	294.36	22.998	NaN	0	1.24643e-06	7.40786	NaN	0	sp|Q9UPU5|UBP24_HUMAN
	6	6	299.61	39.512	0.917741	-0.228302	0.210849	3.46415	0.959512	-0.106641	sp|Q9UQ35|SRRM2_HUMAN
	5	5	43.786	101.06	0.775276	0.777716	0.0103709	6.99117	0.571089	1.32668	sp|Q9UQ80|PA2G4_HUMAN
	5	5	60.867	30.318	0.436588	0.142167	6.15421e-08	7.17717	0.657416	-0.15263	sp|Q9UQB8|BAIP2_HUMAN
	8	8	66.726	323.31	0.835362	-0.447605	0.00541208	6.71522	0.924778	0.162537	sp|Q9Y262|EIF3L_HUMAN
	5	5	50.227	40.675	0.762678	-0.514837	0.00358067	6.31763	0.968118	-0.0556126	sp|Q9Y265|RUVB1_HUMAN
	6	6	38.242	39.991	0.936151	-0.170904	0.00176788	7.68028	0.935152	0.152047	sp|Q9Y266|NUDC_HUMAN
	9	9	30.658	130.16	0.863728	0.371296	0.000162744	9.99679	0.963721	-0.106294	sp|Q9Y277|VDAC3_HUMAN
	3	3	94.659	21.01	NaN	0	1.04803e-07	7.00919	0.355918	-0.41419	sp|Q9Y2D5|AKAP2_HUMAN
	2	2	120.68	13.007	0.641871	-0.509954	0.145572	3.34062	0.355918	0.499719	sp|Q9Y2J2|E41L3_HUMAN
	2	2	67.497	12.17	NaN	0	0.0526627	4.70171	NaN	0	sp|Q9Y2R4|DDX52_HUMAN
	2	2	42.033	16.063	0.436588	0.120032	0.052413	4.23659	0.355918	0.120032	sp|Q9Y2S7|PDIP2_HUMAN
	3	3	15.892	18.988	0.949261	0.0919944	0.000164372	7.83866	0.942654	-0.109784	sp|Q9Y2V2|CHSP1_HUMAN
	10	10	38.438	130.87	0.91924	-0.255984	0.00267759	8.42294	0.965813	0.0960326	sp|Q9Y3F4|STRAP_HUMAN
	7	7	55.21	67.883	0.829244	-0.397881	0.00158923	7.65857	0.866544	0.235758	sp|Q9Y3I0|RTCB_HUMAN
	2	2	124.97	12.503	NaN	0	5.69543e-05	6.58316	NaN	0	sp|Q9Y3M8|STA13_HUMAN
	41	35	269.76	323.31	0.289791	2.46036	0.0291351	6.30858	0.683816	-0.0814648	sp|Q9Y490|TLN1_HUMAN
	4	4	169.01	31.799	0.285591	-0.541903	4.81482e-05	5.96347	0.355918	-0.490119	sp|Q9Y4B6|DCAF1_HUMAN
	6	5	112.42	42.986	0.436588	0.0592091	3.38805e-08	7.79586	0.409888	-0.483575	sp|Q9Y4E8|UBP15_HUMAN
	12	12	83.064	323.31	0.693334	0.5899	3.19432e-06	10.5496	0.989042	-0.0231142	sp|Q9Y4W2|LAS1L_HUMAN
	7	6	316.91	52.697	0.436588	0.344184	1.91588e-08	8.55233	0.695442	-0.300129	sp|Q9Y520|PRC2C_HUMAN
	4	4	42.315	23.314	NaN	0	1.14901e-08	8.11362	NaN	0	sp|Q9Y570|PPME1_HUMAN
	3	3	42.491	18.019	NaN	0	0.0533532	4.51141	NaN	0	sp|Q9Y5B8|NDK7_HUMAN
	5	5	71.45	29.896	0.436588	0.789149	8.38445e-08	7.03118	0.93788	0.0858917	sp|Q9Y5K6|CD2AP_HUMAN
	6	6	59.57	94.146	0.436588	0.717341	7.26857e-09	9.40262	0.82375	0.205092	sp|Q9Y5Q8|TF3C5_HUMAN
	8	8	101.27	77.491	0.436588	0.413421	5.86196e-09	8.18808	0.698784	-0.353939	sp|Q9Y5Q9|TF3C3_HUMAN
	11	11	52.569	323.31	0.765939	-0.52591	0.000711633	9.42025	0.937462	0.104301	sp|Q9Y5X2|SNX8_HUMAN
	3	3	126.55	19.809	NaN	0	0.0522195	4.99906	NaN	0	sp|Q9Y613|FHOD1_HUMAN
	2	2	40.422	11.469	0.43435	-0.726666	0.129257	3.7002	0.355918	0.238447	sp|Q9Y617|SERC_HUMAN
	3	3	58.12	17.477	NaN	0	0.0525287	5.21958	NaN	0	sp|Q9Y672|ALG6_HUMAN
	8	8	45.786	66.312	0.703499	-0.270771	1.14749e-05	9.95274	0.585307	-0.572814	sp|Q9Y679|AUP1_HUMAN
	3	3	28.772	21.431	0.955119	0.125709	0.0021262	7.1389	0.92353	-0.23021	sp|Q9Y696|CLIC4_HUMAN
	7	7	33.331	323.31	0.727097	-0.665434	0.000936493	9.99433	0.790466	-0.491976	sp|Q9Y6C9|MTCH2_HUMAN
	4	4	34.188	26.788	NaN	0	1.88217e-05	8.28892	NaN	0	sp|Q9Y6I9|TX264_HUMAN
	4	4	51.388	38.277	0.436588	0.204464	1.87664e-07	9.08388	0.650464	-0.228034	sp|Q9Y6M4|KC1G3_HUMAN;sp|P78368|KC1G2_HUMAN;sp|Q9HCP0|KC1G1_HUMAN
	2	2	55.299	11.425	0.436588	0.617661	0.0523748	5.41469	0.355918	0.617661	sp|Q9Y6M5|ZNT1_HUMAN
	7	7	111.08	96.171	0.436588	0.515453	9.46894e-09	8.41534	0.859525	-0.156438	sp|Q9Y6Y8|S23IP_HUMAN

## Sheet: Supp. Dataset 2b
Supp. Dataset 2b: Proteins enriched by molecule 1
P-value(1/DMSO)	Log2(1/DMSO fold enrichment)	Protein IDs
0.000393279	7.25534	sp|Q9HAV4|XPO5_HUMAN
0.000103228	7.1183	sp|P05091|ALDH2_HUMAN;sp|P00352|AL1A1_HUMAN;sp|P47895|AL1A3_HUMAN;sp|O94788|AL1A2_HUMAN

## Sheet: Supp. Dataset 2c
	Supp. Dataset 2c: Proteins enriched by molecule 2
	P-value(2/DMSO)	Log2(2/DMSO fold enrichment)	Protein IDs
	3.87047e-05	14.2415	sp|P49915|GUAA_HUMAN
	0.00119283	12.5989	sp|P78527|PRKDC_HUMAN
	8.7084e-06	11.7721	sp|Q9H3N1|TMX1_HUMAN
	1.88457e-08	11.7161	sp|Q99755|PI51A_HUMAN;sp|A2A3N6|PIPSL_HUMAN;sp|O60331|PI51C_HUMAN;sp|O14986|PI51B_HUMAN
	4.83305e-08	11.5251	sp|Q6PJG6|BRAT1_HUMAN
	0.00243303	11.4476	sp|P45880|VDAC2_HUMAN
	0.00213134	11.2762	sp|P12268|IMDH2_HUMAN
	0.00024331	11.172	sp|P21399|ACOHC_HUMAN;sp|O00408|PDE2A_HUMAN
	7.30058e-08	11.0663	sp|Q96GM8|TOE1_HUMAN
	5.90049e-07	10.8577	sp|P53582|MAP11_HUMAN
	0.000101995	10.8153	sp|Q15021|CND1_HUMAN;REV__sp|Q02790|FKBP4_HUMAN
	4.83756e-05	10.8042	sp|P04183|KITH_HUMAN
	0.000997691	10.7857	sp|Q15365|PCBP1_HUMAN
	4.10818e-05	10.7832	sp|P55265|DSRAD_HUMAN
	0.00333486	10.7444	sp|Q01469|FABP5_HUMAN;sp|A8MUU1|FB5L3_HUMAN
	0.00359253	10.7098	sp|P09382|LEG1_HUMAN
	5.63643e-05	10.5946	sp|O75153|CLU_HUMAN
	4.14752e-07	10.5739	sp|P40763|STAT3_HUMAN
	6.59846e-07	10.5703	sp|P49589|SYCC_HUMAN
	0.00025838	10.559	sp|P04818|TYSY_HUMAN
	0.00154961	10.5578	sp|P10599|THIO_HUMAN
	3.19432e-06	10.5496	sp|Q9Y4W2|LAS1L_HUMAN
	0.000280754	10.4545	sp|Q9NQW6|ANLN_HUMAN
	0.00211773	10.4531	sp|O43175|SERA_HUMAN
	4.15497e-08	10.4402	sp|Q9P2B4|CT2NL_HUMAN
	0.00241247	10.4341	sp|Q7KZF4|SND1_HUMAN
	0.00158521	10.3862	sp|O95347|SMC2_HUMAN
	1.78459e-05	10.3805	sp|Q8TCG1|CIP2A_HUMAN
	9.24543e-10	10.3743	sp|O15294|OGT1_HUMAN
	2.25374e-08	10.3598	sp|Q99567|NUP88_HUMAN
	0.000483104	10.3396	sp|Q6UB35|C1TM_HUMAN
	0.0044758	10.322	sp|P23528|COF1_HUMAN;sp|Q9Y281|COF2_HUMAN
	0.00271675	10.2782	sp|P27816|MAP4_HUMAN
	6.52471e-09	10.2364	sp|Q9NZB2|F120A_HUMAN;sp|Q5T035|CI129_HUMAN
	0.00104637	10.2344	sp|Q16881|TRXR1_HUMAN
	0.000113512	10.2295	sp|Q92945|FUBP2_HUMAN
	9.51121e-05	10.2265	sp|P16615|AT2A2_HUMAN;sp|O14983|AT2A1_HUMAN;sp|Q93084|AT2A3_HUMAN
	1.954e-07	10.2156	sp|O95239|KIF4A_HUMAN;sp|Q2VIQ3|KIF4B_HUMAN;sp|Q9Y496|KIF3A_HUMAN;sp|Q6ZMV9|KIF6_HUMAN
	0.000539922	10.2038	sp|P52597|HNRPF_HUMAN
	0.00166301	10.1939	sp|P27708|PYR1_HUMAN
	9.01282e-06	10.1889	sp|O95340|PAPS2_HUMAN
	0.00134557	10.1859	sp|P42224|STAT1_HUMAN
	4.35684e-08	10.1859	sp|Q92466|DDB2_HUMAN
	2.68332e-08	10.1836	sp|P46013|KI67_HUMAN
	9.60034e-07	10.1718	sp|Q9C0C2|TB182_HUMAN
	2.71537e-07	10.1666	sp|P28062|PSB8_HUMAN
	3.22939e-07	10.1584	sp|Q14145|KEAP1_HUMAN
	0.000805536	10.1067	sp|P45974|UBP5_HUMAN;sp|Q92995|UBP13_HUMAN
	1.45646e-07	10.1	sp|Q7L2E3|DHX30_HUMAN
	0.00205726	10.0904	sp|P17844|DDX5_HUMAN
	0.000172876	10.0786	sp|O00429|DNM1L_HUMAN
	1.40215e-08	10.0538	sp|Q8NCA5|FA98A_HUMAN
	5.97806e-05	10.0537	sp|P50479|PDLI4_HUMAN
	9.18404e-10	10.0532	sp|Q5SY16|NOL9_HUMAN
	0.000338421	10.0109	sp|P43358|MAGA4_HUMAN;sp|P43361|MAGA8_HUMAN;sp|P43363|MAGAA_HUMAN;sp|P43362|MAGA9_HUMAN
	0.000162744	9.99679	sp|Q9Y277|VDAC3_HUMAN
	0.000936493	9.99433	sp|Q9Y6C9|MTCH2_HUMAN
	1.34676e-06	9.98876	sp|Q9H857|NT5D2_HUMAN
	2.9989e-06	9.97697	sp|Q9H6R3|ACSS3_HUMAN
	0.000182031	9.97486	sp|Q15003|CND2_HUMAN
	1.18009e-07	9.96307	sp|O14733|MP2K7_HUMAN
	1.14749e-05	9.95274	sp|Q9Y679|AUP1_HUMAN
	2.05908e-08	9.90235	sp|O60443|GSDME_HUMAN
	0.0021512	9.89759	sp|Q06210|GFPT1_HUMAN
	5.79397e-08	9.87164	sp|P30519|HMOX2_HUMAN
	7.95475e-09	9.86784	sp|Q9P287|BCCIP_HUMAN
	2.00622e-07	9.84025	sp|Q70CQ2|UBP34_HUMAN
	0.000360609	9.80997	sp|Q9H307|PININ_HUMAN
	8.19158e-10	9.80352	sp|Q9BRT3|MIEN1_HUMAN
	1.57141e-07	9.77319	sp|P48200|IREB2_HUMAN
	0.000115649	9.73617	sp|Q86X51|EZHIP_HUMAN
	0.00111392	9.73359	sp|Q8WUM4|PDC6I_HUMAN
	3.40476e-05	9.73312	sp|O43396|TXNL1_HUMAN
	1.87392e-08	9.71055	sp|Q2NKX8|ERC6L_HUMAN
	3.36986e-06	9.70694	sp|P49792|RBP2_HUMAN;sp|A6NKT7|RGPD3_HUMAN;sp|Q7Z3J3|RGPD4_HUMAN;sp|Q99666|RGPD5_HUMAN;sp|O14715|RGPD8_HUMAN;sp|P0DJD0|RGPD1_HUMAN;sp|P0DJD1|RGPD2_HUMAN
	0.00158903	9.6808	sp|Q04760|LGUL_HUMAN
	3.94703e-05	9.6719	sp|Q08J23|NSUN2_HUMAN
	0.000402818	9.65857	sp|O14744|ANM5_HUMAN
	0.00250102	9.63876	sp|Q07065|CKAP4_HUMAN
	1.01622e-08	9.59378	sp|Q12789|TF3C1_HUMAN
	1.12884e-08	9.58842	sp|Q9ULT8|HECD1_HUMAN
	0.0032866	9.58058	sp|Q15084|PDIA6_HUMAN
	8.31987e-08	9.56992	sp|Q9ULW0|TPX2_HUMAN;sp|Q9ULK5|VANG2_HUMAN
	1.1546e-06	9.56094	sp|O75694|NU155_HUMAN
	0.00357925	9.5404	sp|O00299|CLIC1_HUMAN
	7.82439e-12	9.52753	sp|O00170|AIP_HUMAN
	1.69717e-08	9.52293	sp|O14867|BACH1_HUMAN
	0.00128454	9.5047	sp|Q15366|PCBP2_HUMAN;sp|P57721|PCBP3_HUMAN
	3.44499e-05	9.49682	sp|P53992|SC24C_HUMAN
	0.00174457	9.486	sp|O43143|DHX15_HUMAN
	0.00150327	9.48227	sp|Q14980|NUMA1_HUMAN
	3.23085e-08	9.47915	sp|Q9H4A4|AMPB_HUMAN
	2.73481e-05	9.47451	sp|Q14008|CKAP5_HUMAN
	0.00411215	9.46216	sp|P22234|PUR6_HUMAN
	5.84916e-09	9.45802	sp|Q9UL46|PSME2_HUMAN
	2.38645e-07	9.45566	sp|Q9H0W8|SMG9_HUMAN
	0.000122599	9.45194	sp|O15231|ZN185_HUMAN
	0.000103378	9.4231	sp|Q15233|NONO_HUMAN
	4.17884e-07	9.42115	sp|P21359|NF1_HUMAN
	0.000711633	9.42025	sp|Q9Y5X2|SNX8_HUMAN
	0.0033799	9.40744	sp|Q99873|ANM1_HUMAN;sp|Q9NR22|ANM8_HUMAN
	7.26857e-09	9.40262	sp|Q9Y5Q8|TF3C5_HUMAN
	4.39744e-07	9.38256	sp|Q15645|PCH2_HUMAN
	0.0076875	9.3798	sp|P07437|TBB5_HUMAN;sp|A6NNZ2|TBB8B_HUMAN;sp|Q9H4B7|TBB1_HUMAN;CON__ENSEMBL:ENSBTAP00000025008
	2.12294e-05	9.37873	sp|O43252|PAPS1_HUMAN
	1.11961e-05	9.36803	sp|P30876|RPB2_HUMAN
	6.7402e-06	9.36646	sp|O15067|PUR4_HUMAN
	0.00366973	9.35333	sp|Q9UNF1|MAGD2_HUMAN;sp|Q9Y5V3|MAGD1_HUMAN;sp|Q12816|TROP_HUMAN
	7.92337e-06	9.33678	sp|Q8TED1|GPX8_HUMAN
	5.77322e-07	9.30926	sp|Q9NYK5|RM39_HUMAN
	0.000424078	9.28441	sp|P43246|MSH2_HUMAN
	0.000320591	9.27213	sp|P53618|COPB_HUMAN
	0.000169808	9.24644	sp|Q9NQ88|TIGAR_HUMAN
	0.000124915	9.2361	sp|Q9HAV4|XPO5_HUMAN
	4.7388e-05	9.22107	sp|P53602|MVD1_HUMAN
	9.04391e-06	9.2067	sp|Q5T4S7|UBR4_HUMAN
	0.00490699	9.20296	sp|O43169|CYB5B_HUMAN
	0.000139727	9.19172	sp|Q9BTW9|TBCD_HUMAN
	0.00150109	9.18264	sp|Q8WX93|PALLD_HUMAN;sp|Q86TC9|MYPN_HUMAN
	1.67244e-08	9.16711	sp|Q15398|DLGP5_HUMAN
	0.00259393	9.15538	sp|Q9NQC3|RTN4_HUMAN
	1.10632e-07	9.14187	sp|P40818|UBP8_HUMAN
	0.00156762	9.13532	sp|P23921|RIR1_HUMAN
	1.4609e-05	9.10751	sp|P14635|CCNB1_HUMAN
	3.38832e-09	9.09967	sp|Q9NZM1|MYOF_HUMAN
	4.09479e-07	9.09806	sp|Q14694|UBP10_HUMAN
	0.00881239	9.09578	sp|Q09666|AHNK_HUMAN
	3.24994e-08	9.09255	sp|Q16537|2A5E_HUMAN;sp|Q15173|2A5B_HUMAN
	1.87664e-07	9.08388	sp|Q9Y6M4|KC1G3_HUMAN;sp|P78368|KC1G2_HUMAN;sp|Q9HCP0|KC1G1_HUMAN
	0.000772657	9.06408	sp|P22102|PUR2_HUMAN
	3.43289e-07	9.0632	sp|Q99714|HCD2_HUMAN
	2.34364e-05	9.05032	sp|P38606|VATA_HUMAN
	2.43793e-07	9.03729	sp|P51617|IRAK1_HUMAN;sp|P51955|NEK2_HUMAN
	0.0028226	9.02946	sp|O14980|XPO1_HUMAN
	0.00730965	9.01836	sp|P30101|PDIA3_HUMAN
	4.81065e-06	9.00934	sp|Q86X55|CARM1_HUMAN
	0.00251725	9.00796	sp|Q9ULV4|COR1C_HUMAN
	1.21518e-07	8.99316	sp|Q02241|KIF23_HUMAN
	2.14287e-05	8.96287	sp|O15269|SPTC1_HUMAN
	0.00012111	8.94377	sp|Q14966|ZN638_HUMAN
	0.00320079	8.93748	sp|P26599|PTBP1_HUMAN;sp|O95758|PTBP3_HUMAN
	0.00162128	8.93133	sp|P17812|PYRG1_HUMAN;sp|Q9NRF8|PYRG2_HUMAN
	6.33167e-06	8.922	sp|Q8WWM7|ATX2L_HUMAN
	7.64549e-06	8.91902	sp|Q96KB5|TOPK_HUMAN
	9.71864e-07	8.90373	sp|Q9C0C9|UBE2O_HUMAN
	3.09078e-08	8.90344	sp|Q9UJX3|APC7_HUMAN
	0.00277711	8.898	sp|Q05682|CALD1_HUMAN;REV__sp|Q13136|LIPA1_HUMAN;REV__sp|O75334|LIPA2_HUMAN
	0.000221382	8.89341	sp|Q8WXX5|DNJC9_HUMAN
	1.64918e-08	8.89042	sp|Q9BW19|KIFC1_HUMAN
	1.01388e-08	8.88904	sp|Q96C19|EFHD2_HUMAN;sp|Q9BUP0|EFHD1_HUMAN
	0.00272947	8.86302	sp|P13010|XRCC5_HUMAN
	1.10492e-07	8.85711	sp|Q86TX2|ACOT1_HUMAN;sp|P49753|ACOT2_HUMAN;sp|Q3I5F7|ACOT6_HUMAN
	0.000209091	8.85396	sp|P51114|FXR1_HUMAN;sp|P51116|FXR2_HUMAN;sp|Q06787|FMR1_HUMAN
	0.00179033	8.84692	sp|P54886|P5CS_HUMAN
	8.60291e-09	8.83622	sp|Q8NEZ5|FBX22_HUMAN
	3.72412e-05	8.81221	sp|P63151|2ABA_HUMAN;sp|Q9Y2T4|2ABG_HUMAN;sp|Q00005|2ABB_HUMAN;sp|Q66LE6|2ABD_HUMAN
	0.000155166	8.7987	sp|P30566|PUR8_HUMAN
	0.00326584	8.78846	sp|Q14974|IMB1_HUMAN
	4.13818e-08	8.7861	sp|Q9BTE3|MCMBP_HUMAN
	0.000359119	8.77092	sp|P56537|IF6_HUMAN
	3.30192e-08	8.76811	sp|P50750|CDK9_HUMAN
	2.43787e-08	8.75097	sp|P42166|LAP2A_HUMAN;sp|P42167|LAP2B_HUMAN
	0.000494436	8.74598	sp|Q8N1F7|NUP93_HUMAN
	1.5143e-06	8.73638	sp|O95336|6PGL_HUMAN
	0.00339036	8.72019	sp|Q9UHD1|CHRD1_HUMAN
	1.60483e-08	8.70844	sp|Q8TEQ6|GEMI5_HUMAN
	2.03058e-07	8.70227	sp|Q15654|TRIP6_HUMAN
	0.00572164	8.69113	sp|P40939|ECHA_HUMAN
	0.0065405	8.6839	sp|P09211|GSTP1_HUMAN
	0.000171417	8.68245	sp|A0AVT1|UBA6_HUMAN
	3.73912e-09	8.67986	sp|Q7Z5K2|WAPL_HUMAN
	5.57052e-08	8.67812	sp|P43304|GPDM_HUMAN
	0.00595583	8.66571	sp|P62280|RS11_HUMAN
	7.92425e-05	8.65193	sp|P50995|ANX11_HUMAN
	0.00239803	8.64865	sp|Q16555|DPYL2_HUMAN
	1.66162e-06	8.64196	sp|O95881|TXD12_HUMAN
	0.000772174	8.64133	sp|Q8TCT9|HM13_HUMAN
	3.10211e-10	8.63738	sp|Q6FI81|CPIN1_HUMAN
	0.000394367	8.61495	sp|O60664|PLIN3_HUMAN
	0.00227494	8.61193	sp|P54136|SYRC_HUMAN
	2.83617e-09	8.60946	sp|Q3SXM5|HSDL1_HUMAN
	0.00068098	8.60202	sp|P31943|HNRH1_HUMAN
	0.00201389	8.59721	sp|Q07666|KHDR1_HUMAN;sp|Q5VWX1|KHDR2_HUMAN
	3.26541e-08	8.58831	sp|Q14997|PSME4_HUMAN
	0.000274235	8.58494	sp|Q92621|NU205_HUMAN
	0.000103187	8.5716	sp|Q7Z6Z7|HUWE1_HUMAN
	0.00247592	8.5716	sp|P55786|PSA_HUMAN;sp|A6NEC2|PSAL_HUMAN
	0.00404158	8.56705	sp|O75534|CSDE1_HUMAN
	0.000641478	8.56659	sp|Q01433|AMPD2_HUMAN
	3.13608e-06	8.56455	sp|Q6WCQ1|MPRIP_HUMAN
	1.40658e-08	8.55909	sp|Q96CW5|GCP3_HUMAN
	2.29349e-05	8.55339	sp|Q99661|KIF2C_HUMAN;sp|Q8N4N8|KIF2B_HUMAN
	1.91588e-08	8.55233	sp|Q9Y520|PRC2C_HUMAN
	0.000540641	8.54562	sp|Q92616|GCN1_HUMAN
	0.0043343	8.54252	sp|P04843|RPN1_HUMAN
	0.00134006	8.5244	sp|O00410|IPO5_HUMAN
	0.000917094	8.51994	sp|Q13148|TADBP_HUMAN
	2.74584e-05	8.50574	sp|O95816|BAG2_HUMAN
	0.00380337	8.4996	sp|Q92499|DDX1_HUMAN
	0.00390873	8.49509	sp|P30041|PRDX6_HUMAN
	0.00314167	8.49437	sp|P05141|ADT2_HUMAN;sp|Q9H0C2|ADT4_HUMAN
	1.45728e-06	8.48535	sp|O14578|CTRO_HUMAN
	2.40373e-05	8.47795	sp|Q00653|NFKB2_HUMAN;sp|P55081|MFAP1_HUMAN
	0.00184763	8.47196	sp|Q13200|PSMD2_HUMAN
	0.00515554	8.47156	sp|Q13268|DHRS2_HUMAN
	0.000549802	8.46613	sp|P52701|MSH6_HUMAN
	1.88979e-06	8.44796	sp|Q92974|ARHG2_HUMAN
	0.00790657	8.44732	sp|P37802|TAGL2_HUMAN
	0.000207982	8.44652	sp|Q9BUN8|DERL1_HUMAN
	6.28316e-05	8.43895	sp|Q5TFE4|NT5D1_HUMAN
	0.00144634	8.43791	sp|Q14192|FHL2_HUMAN
	0.00405838	8.43641	sp|Q13867|BLMH_HUMAN
	0.00459264	8.43403	sp|P20700|LMNB1_HUMAN
	2.62846e-08	8.42774	sp|Q9BQ52|RNZ2_HUMAN
	9.24567e-05	8.42303	sp|Q9HC38|GLOD4_HUMAN
	0.00267759	8.42294	sp|Q9Y3F4|STRAP_HUMAN
	1.07852e-06	8.42034	sp|P19174|PLCG1_HUMAN
	9.46894e-09	8.41534	sp|Q9Y6Y8|S23IP_HUMAN
	1.47445e-10	8.40597	sp|O75439|MPPB_HUMAN
	0.0090033	8.40476	sp|P63244|RACK1_HUMAN
	3.52137e-07	8.40114	sp|O00203|AP3B1_HUMAN;sp|Q13367|AP3B2_HUMAN
	0.000185289	8.40054	sp|O00541|PESC_HUMAN
	2.36743e-07	8.39981	sp|Q03518|TAP1_HUMAN
	0.000249105	8.38561	sp|O43670|ZN207_HUMAN
	4.04331e-05	8.38131	sp|O15479|MAGB2_HUMAN
	0.00218383	8.3784	sp|Q01581|HMCS1_HUMAN;sp|P54868|HMCS2_HUMAN
	8.00775e-05	8.37312	sp|Q13310|PABP4_HUMAN;sp|P0CB38|PAB4L_HUMAN
	0.00310245	8.36472	sp|P49321|NASP_HUMAN
	1.20557e-05	8.35158	sp|Q96T76|MMS19_HUMAN
	0.00339724	8.3393	sp|P62829|RL23_HUMAN
	0.00335329	8.32253	sp|P42704|LPPRC_HUMAN
	4.75841e-09	8.31791	sp|Q14146|URB2_HUMAN
	5.68149e-05	8.31123	sp|Q93008|USP9X_HUMAN
	3.37867e-05	8.30792	sp|Q16543|CDC37_HUMAN
	0.00956086	8.30647	sp|P08758|ANXA5_HUMAN
	1.45693e-08	8.30352	sp|P26358|DNMT1_HUMAN
	5.3079e-11	8.30135	sp|P37198|NUP62_HUMAN
	0.000408576	8.30012	sp|P62244|RS15A_HUMAN
	0.000369998	8.29746	sp|Q13162|PRDX4_HUMAN
	0.00920541	8.29134	sp|P50395|GDIB_HUMAN;sp|P31150|GDIA_HUMAN
	2.64158e-07	8.29021	sp|Q86VP1|TAXB1_HUMAN
	1.88217e-05	8.28892	sp|Q9Y6I9|TX264_HUMAN
	5.77665e-07	8.28107	sp|Q71RC2|LARP4_HUMAN
	0.00243057	8.27965	sp|Q14247|SRC8_HUMAN
	0.0023084	8.27346	sp|P27348|1433T_HUMAN
	7.11249e-08	8.2587	sp|P29590|PML_HUMAN
	0.000604937	8.25281	sp|Q96R06|SPAG5_HUMAN
	0.00164211	8.24551	sp|P27635|RL10_HUMAN;sp|Q96L21|RL10L_HUMAN
	5.48078e-08	8.24383	sp|Q9UI10|EI2BD_HUMAN
	1.8161e-08	8.24209	sp|Q9NNW5|WDR6_HUMAN
	0.000655405	8.2402	sp|Q92841|DDX17_HUMAN
	1.85374e-05	8.21718	sp|Q06203|PUR1_HUMAN
	0.00721166	8.20825	sp|P07814|SYEP_HUMAN
	1.34578e-07	8.20536	sp|Q9BXB5|OSB10_HUMAN
	4.61183e-07	8.20519	sp|Q9HD26|GOPC_HUMAN
	0.000276647	8.20406	sp|P51610|HCFC1_HUMAN
	0.00166907	8.19687	sp|P14866|HNRPL_HUMAN
	0.00423978	8.19096	sp|P26640|SYVC_HUMAN
	0.000681832	8.1888	sp|Q9P2E9|RRBP1_HUMAN
	5.86196e-09	8.18808	sp|Q9Y5Q9|TF3C3_HUMAN
	6.30016e-07	8.18602	sp|Q96PE3|INP4A_HUMAN
	5.31618e-07	8.18494	sp|Q68CZ2|TENS3_HUMAN;sp|Q63HR2|TNS2_HUMAN
	0.00013215	8.18322	sp|Q7L576|CYFP1_HUMAN
	0.00423119	8.17978	sp|Q92598|HS105_HUMAN;sp|O95757|HS74L_HUMAN
	6.13212e-06	8.1783	sp|O43823|AKAP8_HUMAN
	8.06356e-09	8.1663	sp|P48506|GSH1_HUMAN
	0.00114542	8.15295	sp|P40222|TXLNA_HUMAN
	1.57726e-05	8.14979	sp|Q92900|RENT1_HUMAN
	9.22216e-10	8.149	sp|Q9UPN9|TRI33_HUMAN
	1.46411e-05	8.14724	sp|Q9NQX3|GEPH_HUMAN
	0.000497726	8.1462	sp|Q96I24|FUBP3_HUMAN
	1.42817e-07	8.13119	sp|P48730|KC1D_HUMAN;sp|P49674|KC1E_HUMAN
	7.94472e-08	8.12593	sp|P52732|KIF11_HUMAN
	2.7511e-07	8.12436	sp|O60343|TBCD4_HUMAN
	1.46173e-06	8.12363	sp|Q9BQG0|MBB1A_HUMAN
	2.68404e-09	8.11873	sp|O15228|GNPAT_HUMAN
	1.14901e-08	8.11362	sp|Q9Y570|PPME1_HUMAN
	6.45177e-07	8.11039	sp|O15027|SC16A_HUMAN
	4.37854e-05	8.09655	sp|Q16643|DREB_HUMAN
	2.44011e-06	8.0961	sp|P46109|CRKL_HUMAN
	0.00640635	8.0763	sp|Q04637|IF4G1_HUMAN
	0.00894834	8.07205	sp|P78371|TCPB_HUMAN
	8.9446e-06	8.06348	sp|O60763|USO1_HUMAN
	1.21464e-07	8.0574	sp|Q13561|DCTN2_HUMAN
	3.03379e-07	8.05532	sp|Q6DKJ4|NXN_HUMAN
	3.91359e-07	8.05473	sp|P46379|BAG6_HUMAN
	1.49692e-05	8.03837	sp|Q9GZS1|RPA49_HUMAN
	0.00156485	8.03278	sp|P29034|S10A2_HUMAN
	1.01195e-05	8.01211	sp|Q14160|SCRIB_HUMAN;sp|Q9BTT6|LRRC1_HUMAN
	0.00358492	8.00484	sp|P33176|KINH_HUMAN;sp|O60282|KIF5C_HUMAN;sp|Q12840|KIF5A_HUMAN
	0.00549507	7.99562	sp|P41250|GARS_HUMAN
	7.4444e-08	7.99543	sp|Q8IY17|PLPL6_HUMAN
	0.00211091	7.98576	sp|P17655|CAN2_HUMAN
	1.31109e-06	7.97364	sp|P00390|GSHR_HUMAN
	1.95482e-07	7.96309	sp|Q9NXE4|NSMA3_HUMAN
	0.00554099	7.95568	sp|P47897|SYQ_HUMAN
	5.1386e-05	7.95308	sp|Q7Z434|MAVS_HUMAN
	2.88407e-06	7.93604	sp|Q8WUM0|NU133_HUMAN
	0.000341963	7.93589	sp|Q9BWF3|RBM4_HUMAN;sp|Q9BQ04|RBM4B_HUMAN
	0.00704741	7.92834	sp|Q99832|TCPH_HUMAN
	0.00112318	7.92343	sp|Q9NTJ3|SMC4_HUMAN
	1.10005e-05	7.91881	sp|Q9UMS0|NFU1_HUMAN
	0.00175291	7.91876	sp|P61221|ABCE1_HUMAN
	9.3789e-07	7.91841	sp|Q9H7Z7|PGES2_HUMAN
	0.000941886	7.91732	sp|O00159|MYO1C_HUMAN
	0.00684438	7.91533	sp|P15880|RS2_HUMAN
	9.78177e-05	7.90997	sp|P19367|HXK1_HUMAN;sp|Q2TB90|HKDC1_HUMAN
	0.000505549	7.90588	sp|P31930|QCR1_HUMAN
	1.26339e-10	7.90433	sp|Q9NUQ6|SPS2L_HUMAN
	6.04554e-09	7.90387	sp|O15446|RPA34_HUMAN
	6.56682e-05	7.89742	sp|Q9HC35|EMAL4_HUMAN
	0.00387675	7.88591	sp|P62913|RL11_HUMAN
	3.44208e-09	7.86855	sp|Q9H3U1|UN45A_HUMAN
	5.30721e-07	7.85642	sp|P04150|GCR_HUMAN;sp|P08235|MCR_HUMAN
	9.15033e-06	7.85318	sp|P57740|NU107_HUMAN
	0.000505891	7.85047	sp|Q15717|ELAV1_HUMAN
	4.68023e-07	7.84952	sp|Q96ST3|SIN3A_HUMAN
	0.00125288	7.84844	sp|Q00534|CDK6_HUMAN
	0.000831924	7.8474	sp|Q13155|AIMP2_HUMAN
	0.000164372	7.83866	sp|Q9Y2V2|CHSP1_HUMAN
	6.02419e-05	7.83178	sp|P52948|NUP98_HUMAN
	0.00955013	7.83123	sp|P02786|TFR1_HUMAN
	0.00715054	7.82784	sp|P38646|GRP75_HUMAN
	1.02154e-08	7.82398	sp|Q96FX7|TRM61_HUMAN
	0.000100972	7.82338	sp|Q6GMV2|SMYD5_HUMAN
	0.000274595	7.80869	sp|Q00796|DHSO_HUMAN
	0.00123366	7.79794	sp|P68036|UB2L3_HUMAN;sp|A0A1B0GUS4|UB2L5_HUMAN
	3.38805e-08	7.79586	sp|Q9Y4E8|UBP15_HUMAN
	0.00332483	7.78097	sp|P09429|HMGB1_HUMAN;sp|B2RPK0|HGB1A_HUMAN;sp|P23497|SP100_HUMAN
	9.69414e-06	7.77794	sp|Q86VY4|TSYL5_HUMAN
	1.62768e-07	7.772	sp|O75569|PRKRA_HUMAN
	0.00079039	7.76296	sp|P13797|PLST_HUMAN;sp|P13796|PLSL_HUMAN
	0.00315817	7.75869	sp|P28074|PSB5_HUMAN
	2.56757e-07	7.75442	sp|Q9NZT2|OGFR_HUMAN
	0.00232329	7.75408	sp|Q9BSJ8|ESYT1_HUMAN
	0.000101937	7.7512	sp|Q13418|ILK_HUMAN
	1.96795e-11	7.7507	sp|O95817|BAG3_HUMAN
	0.00419304	7.73846	sp|P47756|CAPZB_HUMAN
	0.000207128	7.73499	sp|Q86VP6|CAND1_HUMAN
	9.28469e-09	7.73028	sp|P57764|GSDMD_HUMAN
	0.000586192	7.72606	sp|Q9BPX3|CND3_HUMAN
	0.000565426	7.72151	sp|O15111|IKKA_HUMAN
	3.13975e-05	7.71363	sp|Q14137|BOP1_HUMAN
	0.00243706	7.70495	sp|P63000|RAC1_HUMAN;sp|P60763|RAC3_HUMAN;sp|P15153|RAC2_HUMAN
	0.00258288	7.70046	sp|O60506|HNRPQ_HUMAN
	9.76779e-08	7.69382	sp|Q96SI9|STRBP_HUMAN
	0.0003544	7.6917	sp|Q92973|TNPO1_HUMAN
	0.00544804	7.69032	sp|P60842|IF4A1_HUMAN
	3.92792e-08	7.68611	sp|Q86V48|LUZP1_HUMAN
	0.00247101	7.68401	sp|Q16851|UGPA_HUMAN
	0.00948652	7.68115	sp|P05388|RLA0_HUMAN;sp|Q8NHW5|RLA0L_HUMAN
	0.00176788	7.68028	sp|Q9Y266|NUDC_HUMAN
	0.00273074	7.67772	sp|P35998|PRS7_HUMAN
	1.14939e-05	7.67709	sp|Q9UI12|VATH_HUMAN
	0.0059972	7.67248	sp|Q14697|GANAB_HUMAN
	0.000175722	7.66406	sp|Q9NX02|NALP2_HUMAN;sp|Q8WX94|NALP7_HUMAN
	0.0032626	7.6624	sp|Q05639|EF1A2_HUMAN
	2.47695e-05	7.66144	sp|P30837|AL1B1_HUMAN
	0.00934903	7.65908	sp|P40227|TCPZ_HUMAN
	0.00158923	7.65857	sp|Q9Y3I0|RTCB_HUMAN
	0.00510277	7.64438	sp|P13667|PDIA4_HUMAN
	0.00892832	7.64328	sp|P62258|1433E_HUMAN
	1.2981e-06	7.63806	sp|P10070|GLI2_HUMAN
	5.23887e-05	7.63736	sp|P35659|DEK_HUMAN
	0.00297471	7.63488	sp|P53621|COPA_HUMAN
	6.07653e-06	7.63396	sp|Q07866|KLC1_HUMAN
	1.6239e-09	7.63126	sp|Q96F86|EDC3_HUMAN
	5.14582e-08	7.62503	sp|P35568|IRS1_HUMAN
	0.00674466	7.62483	sp|Q9P258|RCC2_HUMAN
	2.13106e-06	7.62336	sp|Q14534|ERG1_HUMAN
	1.74107e-06	7.61309	sp|O75179|ANR17_HUMAN;sp|Q8IWZ3|ANKH1_HUMAN
	0.000886695	7.60677	sp|P22695|QCR2_HUMAN
	1.06364e-07	7.6064	sp|P11766|ADHX_HUMAN
	1.56948e-11	7.60167	sp|Q7LG56|RIR2B_HUMAN
	1.30319e-08	7.59702	sp|Q9H0B6|KLC2_HUMAN
	0.00281747	7.59594	sp|Q96HS1|PGAM5_HUMAN
	0.000328308	7.5477	sp|Q9UKX7|NUP50_HUMAN
	0.000111599	7.54092	sp|Q04206|TF65_HUMAN
	0.00036707	7.53961	sp|P49748|ACADV_HUMAN
	0.00993846	7.51473	sp|P61981|1433G_HUMAN
	0.00027372	7.51179	sp|P08134|RHOC_HUMAN;sp|P61586|RHOA_HUMAN;sp|P62745|RHOB_HUMAN
	0.00456526	7.50804	sp|P11940|PABP1_HUMAN;sp|Q9H361|PABP3_HUMAN;sp|Q4VXU2|PAP1L_HUMAN;sp|Q96DU9|PABP5_HUMAN
	9.92394e-08	7.50326	sp|Q5H9R7|PP6R3_HUMAN
	0.00131475	7.49701	sp|P09972|ALDOC_HUMAN
	3.07654e-08	7.49644	sp|Q8IX01|SUGP2_HUMAN
	4.88483e-10	7.48739	sp|P35611|ADDA_HUMAN
	0.000874863	7.48726	sp|Q8NBS9|TXND5_HUMAN
	3.62749e-07	7.48722	sp|P16220|CREB1_HUMAN;sp|P18846|ATF1_HUMAN
	1.95279e-06	7.48011	sp|O43390|HNRPR_HUMAN
	2.13574e-05	7.47982	sp|Q96PE2|ARHGH_HUMAN
	0.000236915	7.47604	sp|O15355|PPM1G_HUMAN
	0.00452922	7.47397	sp|O43491|E41L2_HUMAN
	2.57108e-08	7.47122	sp|Q9HCC0|MCCB_HUMAN
	0.00471023	7.46752	sp|Q9UJ70|NAGK_HUMAN
	0.00168874	7.46142	sp|O75821|EIF3G_HUMAN
	0.000716095	7.45992	sp|O43795|MYO1B_HUMAN
	0.00660566	7.45941	sp|P32119|PRDX2_HUMAN
	0.00581472	7.45826	sp|Q16181|SEPT7_HUMAN;sp|Q6ZU15|SEP14_HUMAN
	3.08443e-07	7.45787	sp|Q14669|TRIPC_HUMAN
	0.0038864	7.4549	sp|Q99426|TBCB_HUMAN
	0.00557072	7.45257	sp|P62879|GBB2_HUMAN;sp|Q9HAV0|GBB4_HUMAN;sp|P62873|GBB1_HUMAN;sp|P16520|GBB3_HUMAN;sp|Q9BRK4|LZTS2_HUMAN
	0.000212315	7.44797	sp|Q06124|PTN11_HUMAN
	3.8006e-07	7.44702	sp|Q08209|PP2BA_HUMAN;sp|P16298|PP2BB_HUMAN;sp|P48454|PP2BC_HUMAN
	2.85002e-05	7.43801	sp|Q56VL3|OCAD2_HUMAN
	2.81641e-05	7.42199	sp|Q9NQW7|XPP1_HUMAN
	0.00407637	7.42109	sp|Q86UP2|KTN1_HUMAN
	0.000463374	7.41579	sp|P14735|IDE_HUMAN
	0.00265033	7.41428	sp|Q12931|TRAP1_HUMAN
	0.000920928	7.41075	sp|P12004|PCNA_HUMAN
	5.87487e-09	7.41023	sp|Q8TER5|ARH40_HUMAN
	0.00882243	7.41008	sp|Q8NC51|PAIRB_HUMAN
	1.24643e-06	7.40786	sp|Q9UPU5|UBP24_HUMAN
	2.3652e-08	7.40107	sp|Q96K76|UBP47_HUMAN
	0.00603056	7.39849	sp|P55060|XPO2_HUMAN
	1.04503e-06	7.39611	sp|Q9UKK3|PARP4_HUMAN
	0.00864661	7.38972	sp|P52209|6PGD_HUMAN
	0.00611379	7.38265	sp|P34897|GLYM_HUMAN
	0.00157683	7.35232	sp|Q12906|ILF3_HUMAN
	0.00257097	7.34841	sp|O43592|XPOT_HUMAN
	0.00393894	7.34153	sp|P00505|AATM_HUMAN
	0.00329227	7.34099	sp|Q00341|VIGLN_HUMAN
	6.89101e-09	7.34093	sp|Q53EP0|FND3B_HUMAN
	0.000203655	7.33965	sp|Q99808|S29A1_HUMAN
	5.01701e-08	7.33952	sp|P48507|GSH0_HUMAN
	3.63274e-06	7.33569	sp|Q9NRG9|AAAS_HUMAN
	0.00436541	7.33121	sp|P25205|MCM3_HUMAN
	4.41769e-07	7.30713	sp|Q96AC1|FERM2_HUMAN;sp|Q9BQL6|FERM1_HUMAN
	2.75985e-06	7.30488	sp|Q69YN2|C19L1_HUMAN
	0.00899255	7.30113	sp|P18621|RL17_HUMAN
	0.00279973	7.29944	sp|Q9P0L0|VAPA_HUMAN
	0.00823737	7.29917	sp|P46940|IQGA1_HUMAN
	0.000384018	7.28427	sp|Q96FW1|OTUB1_HUMAN
	3.33622e-05	7.28134	sp|Q16204|CCDC6_HUMAN
	5.22902e-08	7.27983	sp|O00443|P3C2A_HUMAN
	5.64911e-08	7.27848	sp|O43847|NRDC_HUMAN
	4.21998e-05	7.27558	sp|O96008|TOM40_HUMAN
	6.08337e-06	7.27079	sp|P28347|TEAD1_HUMAN;sp|Q15561|TEAD4_HUMAN;sp|Q99594|TEAD3_HUMAN;sp|Q15562|TEAD2_HUMAN
	4.28738e-08	7.25213	sp|P49790|NU153_HUMAN
	0.00499645	7.24125	sp|P09874|PARP1_HUMAN
	0.000877656	7.23054	sp|P15170|ERF3A_HUMAN;sp|Q8IYD1|ERF3B_HUMAN
	1.73873e-06	7.22595	sp|O14777|NDC80_HUMAN
	0.00282474	7.22087	sp|P49189|AL9A1_HUMAN
	0.00127677	7.21698	sp|Q9NSD9|SYFB_HUMAN
	0.00185875	7.21493	sp|Q8NE71|ABCF1_HUMAN
	0.000944194	7.21315	sp|P51858|HDGF_HUMAN
	1.1655e-06	7.21237	sp|O94851|MICA2_HUMAN
	1.3635e-07	7.20351	sp|Q86UK7|ZN598_HUMAN
	0.00269666	7.19706	sp|P43487|RANG_HUMAN
	0.000444906	7.19274	sp|O43684|BUB3_HUMAN
	0.0014519	7.19005	sp|O15371|EIF3D_HUMAN
	0.00417462	7.18696	sp|P41252|SYIC_HUMAN
	6.15421e-08	7.17717	sp|Q9UQB8|BAIP2_HUMAN
	0.00175543	7.17377	sp|P51148|RAB5C_HUMAN;sp|P61020|RAB5B_HUMAN;sp|P20339|RAB5A_HUMAN
	1.50232e-08	7.17231	sp|Q658Y4|F91A1_HUMAN
	9.07421e-09	7.17134	sp|P48634|PRC2A_HUMAN
	2.43622e-09	7.16122	sp|Q86W92|LIPB1_HUMAN;sp|Q8ND30|LIPB2_HUMAN
	6.03532e-06	7.15751	sp|P46734|MP2K3_HUMAN;sp|P52564|MP2K6_HUMAN
	0.00281591	7.14407	sp|P67936|TPM4_HUMAN
	0.0021262	7.1389	sp|Q9Y696|CLIC4_HUMAN
	0.0046184	7.13637	sp|P31153|METK2_HUMAN
	0.00225372	7.13568	sp|Q15393|SF3B3_HUMAN
	1.12621e-06	7.13393	sp|Q9NX63|MIC19_HUMAN
	0.00975405	7.11413	sp|P62854|RS26_HUMAN;sp|Q5JNZ5|RS26L_HUMAN
	0.00155542	7.11228	sp|P56192|SYMC_HUMAN
	0.00607565	7.1102	sp|Q14566|MCM6_HUMAN
	0.00462157	7.10897	sp|O43242|PSMD3_HUMAN
	7.58939e-09	7.09652	sp|Q6L8Q7|PDE12_HUMAN
	1.40998e-06	7.0954	sp|Q9UJW0|DCTN4_HUMAN
	0.00404411	7.09518	sp|Q96HE7|ERO1A_HUMAN;sp|Q86YB8|ERO1B_HUMAN
	0.00629364	7.09515	sp|P62249|RS16_HUMAN
	4.24729e-06	7.0878	sp|Q8N163|CCAR2_HUMAN
	1.52358e-06	7.08685	sp|Q9BXW9|FACD2_HUMAN
	0.00256499	7.08373	sp|P32969|RL9_HUMAN
	0.0080211	7.08031	sp|P06744|G6PI_HUMAN;CON__Q3ZBD7
	0.00587289	7.07643	sp|P49588|SYAC_HUMAN
	0.0012737	7.07416	sp|O00154|BACH_HUMAN
	0.00316598	7.06954	sp|P25786|PSA1_HUMAN
	0.00599322	7.06707	sp|P24534|EF1B_HUMAN
	0.00815479	7.06576	sp|P04040|CATA_HUMAN
	1.50159e-09	7.06402	sp|Q9NUL3|STAU2_HUMAN
	0.00746925	7.04953	sp|P49411|EFTU_HUMAN
	5.74949e-11	7.0473	sp|Q7Z2W4|ZCCHV_HUMAN
	2.26121e-05	7.04354	sp|Q27J81|INF2_HUMAN
	1.69015e-06	7.03601	sp|Q6NTF9|RHBD2_HUMAN
	8.38445e-08	7.03118	sp|Q9Y5K6|CD2AP_HUMAN
	0.00223535	7.02619	sp|P11216|PYGB_HUMAN;sp|P11217|PYGM_HUMAN;sp|P06737|PYGL_HUMAN
	4.61635e-06	7.01321	sp|O75533|SF3B1_HUMAN
	0.0067552	7.01148	sp|O00148|DX39A_HUMAN;sp|Q13838|DX39B_HUMAN
	0.00245711	7.01086	sp|O43776|SYNC_HUMAN
	1.04803e-07	7.00919	sp|Q9Y2D5|AKAP2_HUMAN
	1.10172e-07	7.00436	sp|Q86SQ0|PHLB2_HUMAN
	0.000437406	7.00203	sp|P46821|MAP1B_HUMAN
	0.00100533	7.00071	sp|P12081|HARS1_HUMAN;sp|P49590|SYHM_HUMAN
	4.70975e-06	6.99694	sp|P26196|DDX6_HUMAN
	0.00608158	6.96916	sp|P30086|PEBP1_HUMAN
	1.45309e-06	6.9674	sp|O60502|OGA_HUMAN
	0.00468059	6.96186	sp|P60900|PSA6_HUMAN
	0.00140486	6.95897	sp|Q99615|DNJC7_HUMAN
	9.37714e-08	6.95348	sp|Q9UDY8|MALT1_HUMAN
	3.70158e-07	6.94526	sp|Q7Z478|DHX29_HUMAN
	0.000553712	6.93608	sp|O94776|MTA2_HUMAN
	0.000892571	6.93141	sp|P08243|ASNS_HUMAN
	0.00213837	6.92015	sp|P51149|RAB7A_HUMAN
	1.71259e-08	6.91802	sp|Q92990|GLMN_HUMAN
	0.00793392	6.91756	sp|Q15181|IPYR_HUMAN
	0.000736931	6.91346	sp|O75643|U520_HUMAN
	0.00472234	6.90733	sp|P05198|IF2A_HUMAN
	5.2819e-05	6.90195	sp|P49458|SRP09_HUMAN
	3.18916e-07	6.89898	sp|O75157|T22D2_HUMAN
	0.000391951	6.89506	sp|P15121|ALDR_HUMAN;sp|C9JRZ8|AK1BF_HUMAN
	0.00036853	6.89213	sp|Q86VI3|IQGA3_HUMAN
	0.000691639	6.89191	sp|O94925|GLSK_HUMAN
	5.33923e-08	6.8904	sp|P20839|IMDH1_HUMAN
	0.000898413	6.88932	sp|Q2VIR3|IF2GL_HUMAN;sp|P41091|IF2G_HUMAN
	0.00615017	6.88541	sp|Q52LW3|RHG29_HUMAN
	0.00642475	6.88468	sp|P35658|NU214_HUMAN
	0.00428013	6.88015	sp|P27695|APEX1_HUMAN
	0.00103009	6.87641	sp|Q14258|TRI25_HUMAN
	4.38102e-06	6.87584	sp|Q8TF42|UBS3B_HUMAN
	2.2574e-08	6.87431	sp|Q6P2E9|EDC4_HUMAN
	0.00789327	6.8742	sp|O75083|WDR1_HUMAN
	0.00075201	6.86632	sp|O95573|ACSL3_HUMAN;sp|O60488|ACSL4_HUMAN
	2.41206e-10	6.86053	sp|Q96ME1|FXL18_HUMAN
	5.70914e-07	6.85386	sp|Q66K14|TBC9B_HUMAN
	0.00424324	6.8409	sp|P55084|ECHB_HUMAN
	0.000988085	6.83756	sp|Q99460|PSMD1_HUMAN
	6.80334e-08	6.8315	sp|Q9NS87|KIF15_HUMAN
	0.00122023	6.82614	sp|P57088|TMM33_HUMAN
	2.46182e-08	6.82387	sp|Q9NR09|BIRC6_HUMAN
	1.18179e-07	6.82313	sp|O95235|KI20A_HUMAN
	0.00271623	6.82109	sp|P52292|IMA1_HUMAN
	2.37748e-09	6.81497	sp|Q96N67|DOCK7_HUMAN
	3.54163e-05	6.80696	sp|Q9H0C8|ILKAP_HUMAN
	0.00424077	6.80064	sp|P62834|RAP1A_HUMAN;sp|P61224|RAP1B_HUMAN;sp|A6NIZ1|RP1BL_HUMAN
	0.000116905	6.79442	sp|P05556|ITB1_HUMAN
	0.000127983	6.79073	sp|O43148|MCES_HUMAN
	0.00245289	6.78389	sp|P13489|RINI_HUMAN
	2.94998e-08	6.78088	sp|Q8N0X7|SPART_HUMAN
	2.17877e-05	6.76957	sp|Q9NTZ6|RBM12_HUMAN
	0.0033172	6.762	sp|P55209|NP1L1_HUMAN
	0.00231409	6.7545	sp|Q01995|TAGL_HUMAN
	1.87612e-08	6.75431	sp|Q6PCE3|PGM2L_HUMAN
	6.65795e-05	6.75361	sp|Q96FQ6|S10AG_HUMAN
	4.3346e-05	6.74243	sp|Q9BZG1|RAB34_HUMAN
	0.00603416	6.73775	sp|P25789|PSA4_HUMAN
	5.20798e-05	6.73096	sp|P09543|CN37_HUMAN
	7.96748e-05	6.73049	sp|Q5SRE5|NU188_HUMAN
	0.00524104	6.72853	sp|Q14103|HNRPD_HUMAN
	0.00348603	6.72849	sp|Q16531|DDB1_HUMAN
	1.7714e-05	6.72138	sp|P61758|PFD3_HUMAN
	0.00541208	6.71522	sp|Q9Y262|EIF3L_HUMAN
	0.00253049	6.70951	sp|Q9BR76|COR1B_HUMAN;sp|A9Z1Z3|FR1L4_HUMAN
	0.00233736	6.70711	sp|P49756|RBM25_HUMAN
	1.70069e-07	6.68696	sp|P78559|MAP1A_HUMAN
	0.00222537	6.67881	sp|O00303|EIF3F_HUMAN
	7.3263e-05	6.67184	sp|Q9H074|PAIP1_HUMAN
	3.8261e-08	6.66518	sp|P28331|NDUS1_HUMAN
	0.0013314	6.66503	sp|Q86UU1|PHLB1_HUMAN
	0.00696214	6.65731	sp|P62191|PRS4_HUMAN
	0.00365867	6.65726	sp|Q9ULA0|DNPEP_HUMAN
	2.54345e-05	6.65654	sp|P61289|PSME3_HUMAN
	0.00608878	6.62895	sp|Q14204|DYHC1_HUMAN
	7.25768e-06	6.6233	sp|Q53EZ4|CEP55_HUMAN
	8.28667e-08	6.61365	sp|Q6DCA0|AMERL_HUMAN;sp|Q9Y4X0|AMMR1_HUMAN
	0.00629235	6.6069	sp|Q04917|1433F_HUMAN
	3.86621e-10	6.60075	sp|Q5JTZ9|SYAM_HUMAN
	0.000846834	6.5999	sp|P61158|ARP3_HUMAN;sp|Q9P1U1|ARP3B_HUMAN
	0.000337009	6.59854	sp|Q9UBM7|DHCR7_HUMAN
	0.000116437	6.58751	sp|O75477|ERLN1_HUMAN;sp|O94905|ERLN2_HUMAN
	4.17683e-09	6.58419	sp|Q10570|CPSF1_HUMAN
	5.69543e-05	6.58316	sp|Q9Y3M8|STA13_HUMAN
	0.00292063	6.57333	sp|Q15185|TEBP_HUMAN
	0.00146678	6.56829	sp|Q9NVA2|SEP11_HUMAN;sp|Q14141|SEPT6_HUMAN
	0.007826	6.55375	sp|P17174|AATC_HUMAN
	1.55481e-06	6.53622	sp|Q05048|CSTF1_HUMAN
	0.00141107	6.51784	sp|Q9H3S7|PTN23_HUMAN
	0.000153396	6.49614	sp|P08651|NFIC_HUMAN;sp|O00712|NFIB_HUMAN;sp|Q14938|NFIX_HUMAN;sp|Q12857|NFIA_HUMAN
	0.000777905	6.49398	sp|P20810|ICAL_HUMAN
	1.02922e-08	6.49006	sp|Q7Z7A3|CTU1_HUMAN
	0.000261586	6.482	sp|Q13045|FLII_HUMAN
	0.00308552	6.47575	sp|P48739|PIPNB_HUMAN;sp|Q00169|PIPNA_HUMAN
	1.88569e-08	6.47212	sp|Q99447|PCY2_HUMAN
	0.000240929	6.4717	sp|P22570|ADRO_HUMAN
	0.00742629	6.47111	sp|P46782|RS5_HUMAN
	3.61643e-05	6.46994	sp|P30520|PURA2_HUMAN
	0.00526058	6.46922	sp|P19105|ML12A_HUMAN;sp|O14950|ML12B_HUMAN
	0.0042002	6.46907	sp|P31939|PUR9_HUMAN
	2.61876e-08	6.46393	sp|Q8NFF5|FAD1_HUMAN
	5.44205e-05	6.43955	sp|Q01970|PLCB3_HUMAN
	0.000507874	6.42525	sp|A6NHR9|SMHD1_HUMAN
	0.00659625	6.38256	sp|P20618|PSB1_HUMAN
	0.00244891	6.37974	sp|P62195|PRS8_HUMAN;sp|Q8NB90|AFG2H_HUMAN
	0.00850269	6.35755	sp|P35232|PHB_HUMAN
	0.00040782	6.35536	sp|P42126|ECI1_HUMAN
	0.00905164	6.34935	sp|P31949|S10AB_HUMAN
	0.0031328	6.34273	sp|Q15631|TSN_HUMAN
	0.00453692	6.33775	sp|Q9UHD8|SEPT9_HUMAN
	0.00358067	6.31763	sp|Q9Y265|RUVB1_HUMAN
	0.00204887	6.30211	sp|P28482|MK01_HUMAN;sp|P27361|MK03_HUMAN
	0.00117963	6.29202	sp|P08559|ODPA_HUMAN;sp|P29803|ODPAT_HUMAN
	1.17661e-08	6.29042	sp|Q9NXF1|TEX10_HUMAN
	0.00169537	6.28362	sp|P25788|PSA3_HUMAN
	0.00715966	6.28337	sp|P62333|PRS10_HUMAN
	4.37448e-07	6.2725	sp|Q96BH1|RNF25_HUMAN
	2.28179e-06	6.2621	sp|O95248|MTMR5_HUMAN
	8.79771e-05	6.26177	sp|Q13428|TCOF_HUMAN
	0.00033122	6.2609	sp|P47755|CAZA2_HUMAN
	0.00130196	6.25538	sp|P46060|RAGP1_HUMAN
	0.00310564	6.24555	sp|P51784|UBP11_HUMAN;sp|Q13107|UBP4_HUMAN
	1.45728e-07	6.2434	sp|Q9BVV7|TIM21_HUMAN
	0.00646141	6.24334	sp|O75874|IDHC_HUMAN
	1.93079e-05	6.21534	sp|Q14166|TTL12_HUMAN
	0.00648237	6.20819	sp|Q9P035|HACD3_HUMAN
	0.0014011	6.1841	sp|P59998|ARPC4_HUMAN
	0.00166793	6.18087	sp|P09960|LKHA4_HUMAN
	6.4833e-05	6.17094	sp|Q14318|FKBP8_HUMAN
	0.00573309	6.15851	sp|Q96AE4|FUBP1_HUMAN
	0.000876865	6.15371	sp|P48444|COPD_HUMAN
	2.58813e-07	6.1494	sp|O75362|ZN217_HUMAN
	4.11439e-07	6.13245	sp|Q96DV4|RM38_HUMAN
	0.00156072	6.1213	sp|Q9NVP1|DDX18_HUMAN
	1.17618e-06	6.09953	sp|Q86XI2|CNDG2_HUMAN
	0.00847422	6.09011	sp|Q14444|CAPR1_HUMAN
	2.51408e-07	6.07947	sp|Q6IQ49|SDE2_HUMAN
	0.000354283	6.07016	sp|P63010|AP2B1_HUMAN
	0.00116796	6.06937	sp|Q15056|IF4H_HUMAN
	0.00338072	6.06491	sp|P33992|MCM5_HUMAN
	9.68754e-05	6.06467	sp|Q00765|REEP5_HUMAN
	0.00911802	6.00363	sp|P54577|SYYC_HUMAN
	4.81482e-05	5.96347	sp|Q9Y4B6|DCAF1_HUMAN
	0.00621552	5.94534	sp|P33991|MCM4_HUMAN
	0.00060787	5.93458	sp|P56545|CTBP2_HUMAN;sp|Q13363|CTBP1_HUMAN
	0.000983666	5.92739	sp|P19623|SPEE_HUMAN
	0.000174157	5.90983	sp|P23368|MAOM_HUMAN;sp|Q16798|MAON_HUMAN
	4.32931e-08	5.87751	sp|Q6YHU6|THADA_HUMAN
	1.6238e-05	5.87221	sp|O75044|SRGP2_HUMAN;sp|P0DMP2|SRG2B_HUMAN;sp|Q7Z6B7|SRGP1_HUMAN;sp|P0DJJ0|SRG2C_HUMAN
	6.02809e-05	5.86647	sp|Q9P2J5|SYLC_HUMAN
	0.00441773	5.85351	sp|P49755|TMEDA_HUMAN
	0.00696458	5.84593	sp|Q16891|MIC60_HUMAN
	0.00456712	5.83031	sp|Q9NR30|DDX21_HUMAN
	7.31209e-07	5.82738	sp|P13639|EF2_HUMAN
	0.0027885	5.78653	sp|P13798|ACPH_HUMAN
	0.00255492	5.77268	sp|P30040|ERP29_HUMAN
	0.0080585	5.76887	sp|Q7L1Q6|BZW1_HUMAN
	0.00151468	5.70156	sp|Q9NUU7|DD19A_HUMAN;sp|Q9UMR2|DD19B_HUMAN
	0.00160007	5.63821	sp|P36871|PGM1_HUMAN
	0.000523355	5.61716	sp|P11166|GTR1_HUMAN
	0.00430059	5.61593	sp|P50552|VASP_HUMAN
	0.00391891	5.57077	sp|P08237|PFKAM_HUMAN
	0.00724029	5.53979	sp|P51659|DHB4_HUMAN
	7.47098e-07	5.49111	sp|Q00610|CLH1_HUMAN;sp|P53675|CLH2_HUMAN
	7.33156e-08	5.45218	sp|O75448|MED24_HUMAN
	1.87154e-08	5.44514	sp|O00571|DDX3X_HUMAN;sp|O15523|DDX3Y_HUMAN;sp|Q9NQI0|DDX4_HUMAN
	0.00226657	5.28557	sp|P42575|CASP2_HUMAN
	0.00558526	5.23211	sp|Q96HC4|PDLI5_HUMAN
	1.19124e-05	5.21558	sp|O43159|RRP8_HUMAN
	0.00033726	5.21538	sp|Q13098|CSN1_HUMAN
	1.13402e-06	5.1643	sp|P23526|SAHH_HUMAN
	8.46562e-08	5.11974	sp|P61978|HNRPK_HUMAN
	1.47228e-07	5.06253	sp|P53396|ACLY_HUMAN
	4.51492e-06	5.05646	sp|P49327|FAS_HUMAN
	0.00664998	4.9834	sp|Q9UKN8|TF3C4_HUMAN
	1.11507e-06	4.9747	sp|O75369|FLNB_HUMAN
	4.98711e-07	4.86752	sp|P52272|HNRPM_HUMAN
	0.000314813	4.7457	sp|Q8TBC4|UBA3_HUMAN
	1.21558e-07	4.69801	sp|P30153|2AAA_HUMAN;sp|P30154|2AAB_HUMAN
	0.0051061	4.59717	sp|O94979|SC31A_HUMAN
	6.01043e-06	4.55928	sp|P07237|PDIA1_HUMAN
	2.40454e-07	4.46888	sp|P11413|G6PD_HUMAN
	3.40555e-07	4.46544	sp|P35579|MYH9_HUMAN;REV__sp|Q9UKV3|ACINU_HUMAN
	6.3225e-06	4.2345	sp|P21796|VDAC1_HUMAN
	2.43952e-06	4.21355	sp|Q00839|HNRPU_HUMAN
	9.73902e-06	4.19813	sp|Q06830|PRDX1_HUMAN
	3.28262e-06	4.1429	sp|P62826|RAN_HUMAN
	6.68692e-05	4.12403	sp|P07355|ANXA2_HUMAN;sp|A6NMY6|AXA2L_HUMAN
	0.000221468	4.06467	sp|P12814|ACTN1_HUMAN;sp|Q08043|ACTN3_HUMAN
	2.5244e-05	4.01279	sp|P34932|HSP74_HUMAN
	3.38502e-07	4.00872	sp|P62937|PPIA_HUMAN;sp|Q9Y536|PAL4A_HUMAN;sp|P0DN26|PAL4F_HUMAN;sp|F5H284|PAL4D_HUMAN;sp|A0A0B4J2A2|PAL4C_HUMAN;sp|A0A075B767|PAL4H_HUMAN;sp|A0A075B759|PAL4E_HUMAN;sp|P0DN37|PAL4G_HUMAN
	2.91203e-06	4.00075	sp|P26641|EF1G_HUMAN
	3.242e-05	3.99232	sp|P04083|ANXA1_HUMAN
	7.74737e-05	3.97697	sp|P02545|LMNA_HUMAN
	5.15033e-06	3.91645	sp|Q14315|FLNC_HUMAN
	1.08179e-05	3.87819	sp|P55072|TERA_HUMAN
	4.25189e-06	3.84407	sp|P62987|RL40_HUMAN;sp|P62979|RS27A_HUMAN;sp|P0CG47|UBB_HUMAN;sp|P0CG48|UBC_HUMAN
	3.59797e-06	3.84373	sp|P23396|RS3_HUMAN
	0.000107005	3.83657	sp|P60174|TPIS_HUMAN
	1.57908e-06	3.82496	sp|P14618|KPYM_HUMAN;sp|P30613|KPYR_HUMAN
	4.19478e-05	3.78324	sp|P08195|4F2_HUMAN
	3.99532e-05	3.765	sp|P00338|LDHA_HUMAN
	3.75143e-06	3.71522	sp|P21333|FLNA_HUMAN
	2.33656e-05	3.69919	sp|P06748|NPM_HUMAN
	9.93122e-05	3.69642	sp|P63104|1433Z_HUMAN
	2.67121e-05	3.64873	sp|P50990|TCPQ_HUMAN
	5.81674e-05	3.63868	sp|P08238|HS90B_HUMAN;sp|Q58FF7|H90B3_HUMAN
	1.41358e-05	3.5773	sp|P61247|RS3A_HUMAN
	0.000104538	3.49054	sp|P06733|ENOA_HUMAN
	0.00042896	3.48683	sp|P31947|1433S_HUMAN
	4.74324e-05	3.41422	sp|P07900|HS90A_HUMAN;sp|Q14568|HS902_HUMAN;sp|Q58FG0|HS905_HUMAN;sp|Q58FG1|HS904_HUMAN
	4.30353e-07	3.38589	sp|P04075|ALDOA_HUMAN;sp|P05062|ALDOB_HUMAN
	2.92298e-05	3.37967	sp|P62753|RS6_HUMAN
	3.08593e-05	3.36733	sp|P17987|TCPA_HUMAN
	0.000169299	3.34212	sp|P11586|C1TC_HUMAN
	7.29465e-05	3.27644	sp|Q5VTE0|EF1A3_HUMAN;sp|P68104|EF1A1_HUMAN
	5.10328e-05	3.27379	sp|P18206|VINC_HUMAN
	0.000242955	3.20248	sp|O43707|ACTN4_HUMAN
	8.93467e-05	3.15697	sp|O95373|IPO7_HUMAN
	0.00102973	3.14003	sp|P26038|MOES_HUMAN
	0.000394275	3.1265	sp|O75390|CISY_HUMAN
	0.000641686	3.04994	sp|P11142|HSP7C_HUMAN
	0.000574988	2.98038	sp|P11021|BIP_HUMAN
	0.000553407	2.95616	sp|P00558|PGK1_HUMAN;sp|P07205|PGK2_HUMAN
	0.0059365	2.94249	sp|P27797|CALR_HUMAN
	9.53787e-05	2.87966	sp|P36578|RL4_HUMAN
	0.00291702	2.84951	sp|Q01518|CAP1_HUMAN;sp|P40123|CAP2_HUMAN
	0.000151505	2.69078	sp|P04406|G3P_HUMAN;sp|O14556|G3PT_HUMAN
	0.00229727	2.52157	sp|P39023|RL3_HUMAN;sp|Q92901|RL3L_HUMAN
	0.00229208	2.41066	sp|P10809|CH60_HUMAN
	0.00338213	2.26078	sp|P14625|ENPL_HUMAN
	7.33671e-05	2.24892	sp|P08670|VIME_HUMAN;sp|P17661|DESM_HUMAN;sp|P14136|GFAP_HUMAN;sp|P07196|NFL_HUMAN;sp|P07197|NFM_HUMAN
	0.00715981	2.24214	sp|P19338|NUCL_HUMAN
